# Supplementary material for: Perception of the local community: What is their relationship with environmental quality indicators of reservoirs?
Source: PLoS One. 2022 Jan 21;17(1):e0261945. doi: 10.1371/journal.pone.0261945 (PMC8782485; doi:10.1371/journal.pone.0261945)
Supplement: S1 Data — (XLSX) [file pone.0261945.s002.xlsx]

## Sheet: Planilha1
Reservoirs	CCPI	TSI	Div.Av	Tot. Rich.	Resid.	Agricul.	Lin.T.	Fen.	Past.
Sumé	0.54	54	0.53	36	19	20	17	24	19
Sabugí	0.56	53	0.29	32	22	7	30	22	18
Poções	0.69	68	0.24	21	22	19	17	23	19
Traíras	0.66	71	0.19	16	24	24	17	25	20
