# Supplementary material for: Perception of the local community: What is their relationship with environmental quality indicators of reservoirs?
Source: PLoS One. 2022 Jan 21;17(1):e0261945. doi: 10.1371/journal.pone.0261945 (PMC8782485; doi:10.1371/journal.pone.0261945)
Supplement: S2 Data — (XLSX) [file pone.0261945.s003.xlsx]

## Sheet: Sim a barragem é conservada
	UAD	NP	ANS	AQ	APR	ABRFA	PAH	LBR	ATM		Reservoir
1	2	2	0	0	0	0	0	0	0		Poções
2	0	2	1	2	1	2	0	0	0		Sumé
3	0	4	0	0	0	2	1	1	0		Traíras
4	0	1	0	14	0	2	1	0	1		Sabugí

## Sheet: Descritivos
	Única água disponível	Não há poluição	Água não é salgada	Água ainda é de qualidade	Água proporciona a residência no lugar	Barragem está boa, ruim é falta de água	Tem pouca ação do homem	Existem lugares bons e ruis no açude	Ainda tem mata	total citações
	OWA	NP	NBW	GQ	WPR	RGPD	LAI	LBR	ATM
Poções	2	2	0	0	0	0	0	0	0	4
	50	50
Sumé	0	2	1	2	1	2	0	0	0	8
	0	25	12.5	25	12.5	25	0	0	0
Traíras	0	4	0	0	0	2	1	1	0	8
	0	50	0	0	0	25	12.5	12.5	0
Sabugí	0	1	0	14	0	2	1	0	1	19
	0	5.26316	0	73.6842	0	10.5263	5.26316	0	5.26316
	OWA	NP	NBW	GQ	WPR	RG	LAI	GBR	PRF
Poções	0.5	50	0	0	0	0	0	0	0
Sumé	0	25	12.5	25	12.5	25	0	0	0
Traíras	0	50	0	0	0	25	12.5	12.5	0
Sabugí	0	5.26	0	73.6842	0	10.5263	5.26316	0	5.26316

## Sheet: porque reserv é conservado 0 1
	UAD	NP	ANS	AQ	APR	ABRFA	PAH	LBR	ATM		Reservoir
1	1	0	0	0	0	0	0	0	0		Poções
6	1	0	0	0	0	0	0	0	0		Poções
7	0	1	0	0	0	0	0	0	0		Poções
35	0	1	0	0	0	0	0	0	0		Poções
40	0	1	0	0	0	0	0	0	0		Traíras
48	0	0	0	1	0	0	0	0	0		Traíras
49	0	0	0	0	0	0	0	0	0		Traíras
50	0	1	0	0	0	0	0	0	0		Traíras
59	0	1	0	0	0	0	0	0	0		Traíras
60	0	0	0	0	0	0	0	0	0		Traíras
68	0	0	0	0	0	0	1	0	0		Traíras
69	0	1	0	0	0	0	0	0	0		Traíras
70	0	1	1	0	0	0	0	0	0		Sabugí
72	0	0	0	0	0	0	0	1	0		Sabugí
73	1	0	0	0	0	1	0	0	0		Sabugí
74	1	0	0	0	0	0	0	0	0		Sabugí
75	0	1	0	0	0	0	0	0	0		Sabugí
76	0	0	0	1	0	0	0	0	0		Sabugí
83	0	0	0	1	0	0	0	0	0		Sabugí
88	0	0	0	1	0	1	0	0	0		Sabugí
89	0	0	0	1	0	0	0	0	0		Sabugí
90	0	0	0	1	0	0	0	0	0		Sabugí
92	0	0	0	1	0	1	0	0	0		Sabugí
93	0	0	0	1	0	0	0	0	0		Sabugí
94	1	0	0	0	0	1	0	0	0		Sabugí
95	1	0	0	0	0	1	0	0	0		Sabugí
96	0	0	0	1	0	0	0	0	0		Sabugí
97	0	1	0	0	0	0	0	0	0		Sabugí
98	0	0	0	1	0	0	0	0	0		Sabugí
99	0	0	0	1	0	0	0	0	0		Sabugí
100	0	0	0	1	0	0	0	0	0		Sabugí
101	0	0	0	0	0	0	0	0	1		Sabugí
103	0	0	0	1	0	0	0	0	0		Sabugí
105	1	0	0	0	0	1	0	0	0		Sumé
106	0	0	0	1	0	1	0	0	0		Sumé
107	0	0	0	1	0	0	0	0	0		Sumé
108	0	0	1	0	0	0	0	0	0		Sumé
109	0	0	0	1	0	0	0	0	0		Sumé
112	0	0	0	0	1	0	0	0	0		Sumé
116	0	0	0	1	0	0	0	0	0		Sumé
126	0	1	0	0	0	0	0	0	0		Sumé

## Sheet: Plan1
Única água disponível	Não há poluição	Água não é salgada	Água é de qualidade	Água proporciona a residência no lugar	Barragem está boa, ruim é falta de água	Tem pouca ação do homem	Existem lugares bons e ruis no açude	Ainda tem mata
UAD	NP	ANS	AQ	APR	ABRFA	PAH	LBR	ATM
