# Supplementary material for: Perception of the local community: What is their relationship with environmental quality indicators of reservoirs?
Source: PLoS One. 2022 Jan 21;17(1):e0261945. doi: 10.1371/journal.pone.0261945 (PMC8782485; doi:10.1371/journal.pone.0261945)
Supplement: S3 Data — (XLSX) [file pone.0261945.s004.xlsx]

## Sheet: Geral
				Essa pode minha percepção alfa (faria com riqueza) mudar a pontuação de modo que vá melhorando de forma crescente		anterior	Atual
Reservatório	Indivíduo	O açude está bem do ponto de vista da natureza?	Porque?	classificação do o ambiente de acordo com sua natureza?	Classificação do reservatório quanto a natureza atual	1 (ruim)	1 (muito boa)	1=4
		1 (sim) 0 (não)		1 (ruim), 2 (Boa) 3 (Muito boa) 4 (Média), 5 Péssima	1 (muito boa), 2 (boa), 3 (média), 4 (ruim) 5 (péssima)	2 (boa)	2 (boa)	2=2	Oligotrófico	1 e 2
Poções	1	1	Está bom porque não tem outra água melhor	2	2	3 (muito boa)	3 (média)	3=1	Mesotrófico	3
Poções	2	0	O açude está precisando de uma limpesa	4 (média)	3	4 (médio)	4 (ruim)	4=3	Eutrófico	4 e 5
Poções	3	0	A água está poluida com o esgoto da cidade	5 (péssima)	5	5 (péssima)	5 (péssima)	5=5
Poções	4	0	Por conta do plantio de capim, o açude está sujo	1	4
Poções	5	0	Mas é bom porque é o que tem	1	4
Poções	6	1	Porque não tem outra.	2	2
Poções	7	1	Não tem sujeira na água	2	2
Poções	8	0	Porque a água está pouca	4	3
Poções	9	0	A água da cidade cai nele, tem veneno e poluição	4	3
Poções	10	0	0	1	4
Poções	11	0	O açude precisa de uma limpeza	1	4
Poções	12	0	O cheiro e a cor da água ruim, você pega e fede.	5 (péssima)	5
Poções	13	0	O açude está mal porque está seco	1	4
Poções	14	0	O açude está seco e sujo	1	4
Poções	15	0	Porque cai esgoto da cidade	1	4
Poções	16	0	A água secando e está barrenta	1	4
Poções	17	0	O problema é porque está seco.	4	3
Poções	18	0	O açude merece mais atenção, ser mais cuidado	1	4
Poções	19	0	Precisa diminuir o plantio, evitar agrotóxico	1	4
Poções	20	0	Precisa de uma limpez	1	4
Poções	21	0	A água está diferente, não presta para nada	4 (a água queima a folha da horataliça, salgada?)	3
Poções	22	0	Porque está sujo	1	4
Poções	23	0	Porque está seco	1	4
Poções	24	0	A água está muito suja	1	4
Poções	25	0	Por conta do esgoto da cidade	4 (Agradece a Deus porque tem esta água)	3
Poções	26	0	Precisa de um reforço (uma limpeza)	5péssima	5
Poções	27	0	Porque está sujo seco	4	3
Poções	28	0	A água devia ser mais limpa para beber e outras coisas.	1	4
Poções	29	0	As pessoas não limpam o açude são desleixdas	4	3
Poções	30	0	O açude está seco	2	2
Poções	31	0	Precisa de uma limpeza	4( está mais ou menos porque é com que a gente se arruma)	3
Poções	32	0	Está muito sujo, tem lama, madeira e cerca	4(nota 7) porque é o que tem	3
Poções	33	0	O pessoal trata peixe na margem	4	3
Poções	34	0	Poque quando a água dimuni, diminui a qualidade	4	3
Poções	35	1	Porque o pessoal que mora não faz sujeira	2	2
Poções	36	0	A água está poluida	4	3
Poções	37	0	Tem muita terra	4	3
Poções	38	0	Ainda tem água, mas já esteve mehor	5	5
Traíras	39	0	0	2	2
Traíras	40	1	Da minha parte não vai sujeria para dentro do açude	2	2
Traíras	41	0	Porque a água é grossa e fedorenta (conflito entre pessoas com maior posse que consomem mais água para irrigação, inclusive água do pipa)	1	4
Traíras	42	0	Porque está seco	1	4
Traíras	43	0	Está com sujeira, poluição das cidades como uma aintiga fábrica de sabão	1	4
Traíras	44	0	Por conta do desmatamento, esgoto das cidades agrotóxico	1	4
Traíras	45	0	Poluição no açude	1	4
Traíras	46	0	Porque a água está ruim, morrem bichos	1	4
Traíras	47	0	Por conta da poluição das cidades	1	4
Traíras	48	1	Eu acho que está bom assim	2	2
Traíras	49	1	A água não presta, pescdores bagunçam a água.	2	2
Traíras	50	1	Agora não está tendo poluição	2	2
Traíras	51	0	Se chovesse ele melhoraria	1	4
Traíras	52	0	A água não ajuda as coisa melhorar.	1	4
Traíras	53	0	Porque ele está aterrado	1	4
Traíras	54	0	Porque o açude está sujo, poluido, com entulho de construção.	1	4
Traíras	55	0	Porque tem muita lama.	1	4
Traíras	56	0	Porque ela está suja, todo mundo reclama.	1	4
Traíras	57	0	A água está suja	1	4
Traíras	58	0	Tem poluição, dejetos da cidade, esgoto da cidade.	1	4
Traíras	59	1	Não tem nada dentro do açude, está limpo.	2	2
Traíras	60	1	Só porque não tem água	2	2
Traíras	61	0	Tem muito mato na barragem	1	4
Traíras	62	0	A água tem sujeira e popluição	1	4
Traíras	63	0	Por conta da poluição do esgoto, o açude está seco.	1	4
Traíras	64	0	O açude está com mato, sujo.	1	4
Traíras	65	0	O açude tem muita sujeira, muita pesca e pouca água.	1	4
Traíras	66	0	A água não presta	2	2
Traíras	67	0	Se tivesse mais água estaria melhor	4	3
Traíras	68	1	Não tem muita ação do homem	2	2
Traíras	69	1	Tomamos cuidado de não sujar	2	2
Sabugí	70	1	Não tem muita poluição.	4	3
Sabugí	71	0	Ruim, porque a água está baixando.	1	4
Sabugí	72	1	Tem lugares e lugares ruins no açude.	4	3
Sabugí	73	1	Se estiesse chio estaria melhor.	2	2
Sabugí	74	1	Se estiesse chio estaria melhor, é o que tem.	2	2
Sabugí	75	1	Ele está limpo.	2	2
Sabugí	76	1	Porque disseram que a água é boa para beber.	2	2
Sabugí	77	0	Produzimos pouco por conta da seca.	1	4
Sabugí	78	0	Esta com veneno de quem planta.	1	4
Sabugí	79	0	A água está suja e causou a leptospirose.	1	4
Sabugí	80	0	Devem gerenciar melhor a água. A consequência é a poluição por conta da irresponsabilidade do homem.	1	4
Sabugí	81	0	Está poluido com esgoto, seca	1	4
Sabugí	82	0	Porque a água está poluida	1	4
Sabugí	83	1	Porque a água está boa.	2	2
Sabugí	84	0	Não está limpo	1	4
Sabugí	85	0	Porque tem agrotoxico da cidade	4	3
Sabugí	86	0	O açude não é cuidado	1	4
Sabugí	87	0	Por conta poluição das cidades, são mamede, Ipueira, São José do Sbugí.	1	4
Sabugí	88	1	Porque ainda tem água.	2	2
Sabugí	89	1	Tem água para tirar o ano todo.	2	2
Sabugí	90	1	É a melhor que tem na região.	2	2
Sabugí	91	0	Tem muito capim, lixo, poluição da cidade.	1	4
Sabugí	92	1	Porque ainda tem água.	4	3
Sabugí	93	1	A água é boa	4	3
Sabugí	94	1	Porque ainda tem água.	2	2
Sabugí	95	1	Porque tem água	2	2
Sabugí	96	1	A água a está boa. A água está limpa.	2	2
Sabugí	97	1	Não sei responder	2	2
Sabugí	98	1	Não sei, a água é limpa.	2	2
Sabugí	99	1	A água é boa.	2	2
Sabugí	100	1	Ainda dá para usar	2	2
Sabugí	101	1	Porque o que planta ainda, tem mata.	2	2
Sabugí	102	0	O açude está seco, está ruim.	1	4
Sabugí	103	1	Porque tem água suficiente, ainda está limpa.	2	2
Sabugí	104	0	O peixe diminuio.	2	2
Sumé	105	1	ruim, porque a água está baixando.	3	1
Sumé	106	1	Está bom, mas seria melhor com mais água.	2	2
Sumé	107	1	Não tem o que falar da água.	2	2
Sumé	108	1	Porque a água não é salgada.	2	2
Sumé	109	1	Porque a água ainda é de qualidade.	2	2
Sumé	110	0	Está aterrado, podia juntar mais água.	2	2
Sumé	111	0	Ao redor do açude tem muito mato, tem muita casa sem fossa.	4	3
Sumé	112	1	Se não fosse, no açude, não morava ninguém.	2	2	1=4
Sumé	113	0	Ele está aterrado.	3 (porque é o que tem) apego a água	1	2=2
Sumé	114	0	Está com entulho, sujeira, bicho morto.	2 Em relação a outras é boa.	2	3=1
Sumé	115	0	Não está muito bem no balde.	4	3	4=3
Sumé	116	1	Tratam a água do açude.	2	2	5=5
Sumé	117	0	O balde do açude (barragem) poderia ser limpo, está aterrado.	4	3
Sumé	118	0	Porque está seco, nada tem condição de viver.	1	4
Sumé	119	0	Porque a água está pouca.	1	4
Sumé	120	0	Fica ruim para nós e para os bichos.	1	4
Sumé	121	0	Deveria está mais limpo, tem que ter mais cuidado.	4	3
Sumé	122	0	O açude tem ml cheiro, cheiro de peixe podre.	1	4
Sumé	123	0	A água está secando e os peixes tem morrido.	1	4
Sumé	124	0	Tem muito peixe morto.	1	4
Sumé	125	0	Tem mais sujeira	1	4
Sumé	126	1	Não vê sujeira na beira do açude.	2	2
conservado	41	32.5397	32.5
Não conservado	85	67.4603	67.5

## Sheet: Classifca coservação
Indivíduo	Classificação do reservatório quanto a natureza atual		Reservatório
1	2		Poções
2	3		Poções
3	5		Poções
4	4		Poções
5	4		Poções
6	2		Poções
7	2		Poções
8	3		Poções
9	3		Poções
10	4		Poções
11	4		Poções
12	5		Poções
13	4		Poções
14	4		Poções
15	4		Poções
16	4		Poções
17	3		Poções
18	4		Poções
19	4		Poções
20	4		Poções
21	3		Poções
22	4		Poções
23	4		Poções
24	4		Poções
25	3		Poções
26	5		Poções
27	3		Poções
28	4		Poções
29	3		Poções
30	2		Poções
31	3		Poções
32	3		Poções
33	3		Poções
34	3		Poções
35	2		Poções
36	3		Poções
37	3		Poções
38	5		Poções
39	2		Traíras
40	2		Traíras
41	4		Traíras
42	4		Traíras
43	4		Traíras
44	4		Traíras
45	4		Traíras
46	4		Traíras
47	4		Traíras
48	2		Traíras
49	2		Traíras
50	2		Traíras
51	4		Traíras
52	4		Traíras
53	4		Traíras
54	4		Traíras
55	4		Traíras
56	4		Traíras
57	4		Traíras
58	4		Traíras
59	2		Traíras
60	2		Traíras
61	4		Traíras
62	4		Traíras
63	4		Traíras
64	4		Traíras
65	4		Traíras
66	2		Traíras
67	3		Traíras
68	2		Traíras
69	2		Traíras
70	3		Sabugí
71	4		Sabugí
72	3		Sabugí
73	2		Sabugí
74	2		Sabugí
75	2		Sabugí
76	2		Sabugí
77	4		Sabugí
78	4		Sabugí
79	4		Sabugí
80	4		Sabugí
81	4		Sabugí
82	4		Sabugí
83	2		Sabugí
84	4		Sabugí
85	3		Sabugí
86	4		Sabugí
87	4		Sabugí
88	2		Sabugí
89	2		Sabugí
90	2		Sabugí
91	4		Sabugí
92	3		Sabugí
93	3		Sabugí
94	2		Sabugí
95	2		Sabugí
96	2		Sabugí
97	2		Sabugí
98	2		Sabugí
99	2		Sabugí
100	2		Sabugí
101	2		Sabugí
102	4		Sabugí
103	2		Sabugí
104	2		Sabugí
105	1		Sumé
106	2		Sumé
107	2		Sumé
108	2		Sumé
109	2		Sumé
110	2		Sumé
111	3		Sumé
112	2		Sumé
113	1		Sumé
114	2		Sumé
115	3		Sumé
116	2		Sumé
117	3		Sumé
118	4		Sumé
119	4		Sumé
120	4		Sumé
121	3		Sumé
122	4		Sumé
123	4		Sumé
124	4		Sumé
125	4		Sumé
126	2		Sumé

## Sheet: Perc. Conserv. reservoir
Indivíduo	Muito boa	Boa	Média	Ruim	Péssma		Reservatório
1	0	1	0	0	0		Poções
2	0	0	1	0	0		Poções
3	0	0	0	0	1		Poções
4	0	0	0	1	0		Poções
5	0	0	0	1	0		Poções
6	0	1	0	0	0		Poções
7	0	1	0	0	0		Poções
8	0	0	1	0	0		Poções
9	0	0	1	0	0		Poções
10	0	0	0	1	0		Poções
11	0	0	0	1	0		Poções
12	0	0	0	0	1		Poções
13	0	0	0	1	0		Poções
14	0	0	0	1	0		Poções
15	0	0	0	1	0		Poções
16	0	0	0	1	0		Poções
17	0	0	1	0	0		Poções
18	0	0	0	1	0		Poções
19	0	0	0	1	0		Poções
20	0	0	0	1	0		Poções
21	0	0	1	0	0		Poções
22	0	0	0	1	0		Poções
23	0	0	0	1	0		Poções
24	0	0	0	1	0		Poções
25	0	0	1	0	0		Poções
26	0	0	0	0	1		Poções
27	0	0	1	0	0		Poções
28	0	0	0	1	0		Poções
29	0	0	1	0	0		Poções
30	0	1	0	0	0		Poções
31	0	0	1	0	0		Poções
32	0	0	1	0	0		Poções
33	0	0	1	0	0		Poções
34	0	0	1	0	0		Poções
35	0	1	0	0	0		Poções
36	0	0	1	0	0		Poções
37	0	0	1	0	0		Poções
38	0	0	0	0	1		Poções
39	0	1	0	0	0		Traíras
40	0	1	0	0	0		Traíras
41	0	0	0	1	0		Traíras
42	0	0	0	1	0		Traíras
43	0	0	0	1	0		Traíras
44	0	0	0	1	0		Traíras
45	0	0	0	1	0		Traíras
46	0	0	0	1	0		Traíras
47	0	0	0	1	0		Traíras
48	0	1	0	0	0		Traíras
49	0	1	0	0	0		Traíras
50	0	1	0	0	0		Traíras
51	0	0	0	1	0		Traíras
52	0	0	0	1	0		Traíras
53	0	0	0	1	0		Traíras
54	0	0	0	1	0		Traíras
55	0	0	0	1	0		Traíras
56	0	0	0	1	0		Traíras
57	0	0	0	1	0		Traíras
58	0	0	0	1	0		Traíras
59	0	1	0	0	0		Traíras
60	0	1	0	0	0		Traíras
61	0	0	0	1	0		Traíras
62	0	0	0	1	0		Traíras
63	0	0	0	1	0		Traíras
64	0	0	0	1	0		Traíras
65	0	0	0	1	0		Traíras
66	0	1	0	0	0		Traíras
67	0	0	1	0	0		Traíras
68	0	1	0	0	0		Traíras
69	0	1	0	0	0		Traíras
70	0	0	1	0	0		Sabugí
71	0	0	0	1	0		Sabugí
72	0	0	1	0	0		Sabugí
73	0	1	0	0	0		Sabugí
74	0	1	0	0	0		Sabugí
75	0	1	0	0	0		Sabugí
76	0	1	0	0	0		Sabugí
77	0	0	0	1	0		Sabugí
78	0	0	0	1	0		Sabugí
79	0	0	0	1	0		Sabugí
80	0	0	0	1	0		Sabugí
81	0	0	0	1	0		Sabugí
82	0	0	0	1	0		Sabugí
83	0	1	0	0	0		Sabugí
84	0	0	0	1	0		Sabugí
85	0	0	1	0	0		Sabugí
86	0	0	0	1	0		Sabugí
87	0	0	0	1	0		Sabugí
88	0	1	0	0	0		Sabugí
89	0	1	0	0	0		Sabugí
90	0	1	0	0	0		Sabugí
91	0	0	0	1	0		Sabugí
92	0	0	1	0	0		Sabugí
93	0	0	1	0	0		Sabugí
94	0	1	0	0	0		Sabugí
95	0	1	0	0	0		Sabugí
96	0	1	0	0	0		Sabugí
97	0	1	0	0	0		Sabugí
98	0	1	0	0	0		Sabugí
99	0	1	0	0	0		Sabugí
100	0	1	0	0	0		Sabugí
101	0	1	0	0	0		Sabugí
102	0	0	0	1	0		Sabugí
103	0	1	0	0	0		Sabugí
104	0	1	0	0	0		Sabugí
105	1	0	0	0	0		Sumé
106	0	1	0	0	0		Sumé
107	0	1	0	0	0		Sumé
108	0	1	0	0	0		Sumé
109	0	1	0	0	0		Sumé
110	0	1	0	0	0		Sumé
111	0	0	1	0	0		Sumé
112	0	1	0	0	0		Sumé
113	1	0	0	0	0		Sumé
114	0	1	0	0	0		Sumé
115	0	0	1	0	0		Sumé
116	0	1	0	0	0		Sumé
117	0	0	1	0	0		Sumé
118	0	0	0	1	0		Sumé
119	0	0	0	1	0		Sumé
120	0	0	0	1	0		Sumé
121	0	0	1	0	0		Sumé
122	0	0	0	1	0		Sumé
123	0	0	0	1	0		Sumé
124	0	0	0	1	0		Sumé
125	0	0	0	1	0		Sumé
126	0	1	0	0	0		Sumé

## Sheet: Índice geral Perc Conservation
Indivíduo	Classificação do reservatório quanto a natureza atual		Reservatório		Pontuação máxima			Indivíduo	Classificação do reservatório quanto a natureza atual
1	2		Poções		5			1	2	0		Poções	1 (muito boa)	2 (boa)	3 (média)	4 (ruim)	5 (péssima)
2	3		Poções		5			2	3	0			0	5	14	15	4
3	5		Poções		5			3	5	1			0	13.1579	36.8421	39.4737	10.5263
4	4		Poções		5			4	4	0
5	4		Poções		5			5	4	0
6	2		Poções		5			6	2	0
7	2		Poções		5			7	2	0
8	3		Poções		5			8	3	0
9	3		Poções		5			9	3	0
10	4		Poções		5			10	4	0
11	4		Poções		5			11	4	0
12	5		Poções		5			12	5	1
13	4		Poções		5			13	4	0
14	4		Poções		5			14	4	0
15	4		Poções		5			15	4	0
16	4		Poções		5			16	4	0
17	3		Poções		5			17	3	0
18	4		Poções		5			18	4	0
19	4		Poções		5			19	4	0
20	4		Poções		5			20	4	0
21	3		Poções		5			21	3	0
22	4		Poções		5			22	4	0
23	4		Poções		5			23	4	0
24	4		Poções		5			24	4	0
25	3		Poções		5			25	3	0
26	5		Poções		5			26	5	1
27	3		Poções		5			27	3	0
28	4		Poções		5			28	4	0
29	3		Poções		5			29	3	0
30	2		Poções		5			30	2	0
31	3		Poções		5			31	3	0
32	3		Poções		5			32	3	0
33	3		Poções		5			33	3	0
34	3		Poções		5			34	3	0
35	2		Poções		5			35	2	0
36	3		Poções		5			36	3	0
37	3		Poções		5			37	3	0
38	5		Poções		5			38	5	1
	132				190					4
índice de percepção de conservação (Ipcon)	0.694737
39	2		Traíras		5			39	2	0		Traíras	1 (muito boa)	2 (boa)	3 (média)	4 (ruim)	5 (péssima)
40	2		Traíras		5			40	2	0			0	10	1	20
41	4		Traíras		5			41	4	1		%	0	32.2581	3.22581	64.5161	0
42	4		Traíras		5			42	4	1
43	4		Traíras		5			43	4	1
44	4		Traíras		5			44	4	1
45	4		Traíras		5			45	4	1
46	4		Traíras		5			46	4	1
47	4		Traíras		5			47	4	1
48	2		Traíras		5			48	2	0
49	2		Traíras		5			49	2	0
50	2		Traíras		5			50	2	0
51	4		Traíras		5			51	4	1
52	4		Traíras		5			52	4	1
53	4		Traíras		5			53	4	1
54	4		Traíras		5			54	4	1
55	4		Traíras		5			55	4	1
56	4		Traíras		5			56	4	1
57	4		Traíras		5			57	4	1
58	4		Traíras		5			58	4	1
59	2		Traíras		5			59	2	0
60	2		Traíras		5			60	2	0
61	4		Traíras		5			61	4	1
62	4		Traíras		5			62	4	1
63	4		Traíras		5			63	4	1
64	4		Traíras		5			64	4	1
65	4		Traíras		5			65	4	1
66	2		Traíras		5			66	2	0
67	3		Traíras		5			67	3	0
68	2		Traíras		5			68	2	0
69	2		Traíras		5			69	2	0
	103				155					20
índice de percepção de conservação (Ipcon)	0.664516
70	3		Sabugí		5			70	3	0		Sabugí	1 (muito boa)	2 (boa)	3 (média)	4 (ruim)	5 (péssima)
71	4		Sabugí		5			71	4	0			0	18	5	12	0
72	3		Sabugí		5			72	3	0		%	0	51.4286	14.2857	34.2857	0
73	2		Sabugí		5			73	2	0
74	2		Sabugí		5			74	2	0
75	2		Sabugí		5			75	2	0
76	2		Sabugí		5			76	2	0
77	4		Sabugí		5			77	4	0
78	4		Sabugí		5			78	4	0
79	4		Sabugí		5			79	4	0
80	4		Sabugí		5			80	4	0
81	4		Sabugí		5			81	4	0
82	4		Sabugí		5			82	4	0
83	2		Sabugí		5			83	2	0
84	4		Sabugí		5			84	4	0
85	3		Sabugí		5			85	3	0
86	4		Sabugí		5			86	4	0
87	4		Sabugí		5			87	4	0
88	2		Sabugí		5			88	2	0
89	2		Sabugí		5			89	2	0
90	2		Sabugí		5			90	2	0
91	4		Sabugí		5			91	4	0
92	3		Sabugí		5			92	3	0
93	3		Sabugí		5			93	3	0
94	2		Sabugí		5			94	2	0
95	2		Sabugí		5			95	2	0
96	2		Sabugí		5			96	2	0
97	2		Sabugí		5			97	2	0
98	2		Sabugí		5			98	2	0
99	2		Sabugí		5			99	2	0
100	2		Sabugí		5			100	2	0
101	2		Sabugí		5			101	2	0
102	4		Sabugí		5			102	4	0
103	2		Sabugí		5			103	2	0
104	2		Sabugí		5			104	2	0
	99				175					0
índice de percepção de conservação (Ipcon)	0.565714
105	1		Sumé		5			105	1	0		Sumé	1 (muito boa)	2 (boa)	3 (média)	4 (ruim)	5 (péssima)
106	2		Sumé		5			106	2	0			2	9	4	7	0
107	2		Sumé		5			107	2	0		%	9.09091	40.9091	18.1818	31.8182	0
108	2		Sumé		5			108	2	0
109	2		Sumé		5			109	2	0
110	2		Sumé		5			110	2	0
111	3		Sumé		5			111	3	0
112	2		Sumé		5			112	2	0
113	1		Sumé		5			113	1	0
114	2		Sumé		5			114	2	0		Fazer uma tabela com as proporções e com o valor do índice de percepção
115	3		Sumé		5			115	3	0
116	2		Sumé		5			116	2	0
117	3		Sumé		5			117	3	0
118	4		Sumé		5			118	4	1
119	4		Sumé		5			119	4	1
120	4		Sumé		5			120	4	1
121	3		Sumé		5			121	3	0
122	4		Sumé		5			122	4	1
123	4		Sumé		5			123	4	1
124	4		Sumé		5			124	4	1
125	4		Sumé		5			125	4	1
126	2		Sumé		5			126	2	0
	60				110					7
índice de percepção de conservação (Ipcon)	0.545455
Valor do índice	0 -1
< 0.5	Boa Conservação
0.5 -0.6	Conservação média
> 0.6	Má conservação

## Sheet: Categorização respostas Bruta
										Poções	1	1	Está bom porque não tem outra água melhor			Poções
Reservatório	Indivíduo	O açude está bem do ponto de vista da natureza?	Porque?							Poções	2	0	O açude está precisando de uma limpesa			Sim	4	Não	34
		1 (sim) 0 (não)								Poções	3	0	A água está poluida com o esgoto da cidade			Não tem outra	2	Resercatório precisa de limpeza	5
Poções	1	1	Está bom porque não tem outra água melhor							Poções	4	0	Por conta do plantio de capim, o açude está sujo			Não há sujeir na água	2	Poluida esgoto cidade	4
Poções	2	0	O açude está precisando de uma limpesa							Poções	5	0	Mas é bom porque é o que tem					Plantio de capim suja o açude	1
Poções	3	0	A água está poluida com o esgoto da cidade							Poções	6	1	Porque não tem outra.					Ruim mas é bom porque é o que tem	1
Poções	4	0	Por conta do plantio de capim, o açude está sujo							Poções	7	1	Não tem sujeira na água					Redução do volume (pouca água)	9
Poções	5	0	Mas é bom porque é o que tem							Poções	8	0	Porque a água está pouca					veneno	2
Poções	6	1	Porque não tem outra.							Poções	9	0	A água da cidade cai nele, tem veneno e poluição					poluição	11
Poções	7	1	Não tem sujeira na água							Poções	10	0	0					cheiro, cor ruim água fede	1
Poções	8	0	Porque a água está pouca							Poções	11	0	O açude precisa de uma limpeza					Água barrenta	1
Poções	9	0	A água da cidade cai nele, tem veneno e poluição							Poções	12	0	O cheiro e a cor da água ruim, você pega e fede.					Açude merece atenção, mais cuidado	1
Poções	10	0	0							Poções	13	0	O açude está mal porque está seco					Diminuir o plantio	1
Poções	11	0	O açude precisa de uma limpeza							Poções	14	0	O açude está seco e sujo					Tratam peixe na margem	1
Poções	12	0	O cheiro e a cor da água ruim, você pega e fede.							Poções	15	0	Porque cai esgoto da cidade					Muita terra e lama	2
Poções	13	0	O açude está mal porque está seco							Poções	16	0	A água secando e está barrenta
Poções	14	0	O açude está seco e sujo							Poções	17	0	O problema é porque está seco.
Poções	15	0	Porque cai esgoto da cidade							Poções	18	0	O açude merece mais atenção, ser mais cuidado
Poções	16	0	A água secando e está barrenta							Poções	19	0	Precisa diminuir o plantio, evitar agrotóxico
Poções	17	0	O problema é porque está seco.							Poções	20	0	Precisa de uma limpez
Poções	18	0	O açude merece mais atenção, ser mais cuidado							Poções	21	0	A água está diferente, não presta para nada
Poções	19	0	Precisa diminuir o plantio, evitar agrotóxico							Poções	22	0	Porque está sujo
Poções	20	0	Precisa de uma limpez							Poções	23	0	Porque está seco
Poções	21	0	A água está diferente, não presta para nada							Poções	24	0	A água está muito suja
Poções	22	0	Porque está sujo							Poções	25	0	Por conta do esgoto da cidade
Poções	23	0	Porque está seco							Poções	26	0	Precisa de um reforço (uma limpeza)
Poções	24	0	A água está muito suja							Poções	27	0	Porque está sujo seco
Poções	25	0	Por conta do esgoto da cidade							Poções	28	0	A água devia ser mais limpa para beber e outras coisas.
Poções	26	0	Precisa de um reforço (uma limpeza)							Poções	29	0	As pessoas não limpam o açude são desleixdas
Poções	27	0	Porque está sujo seco							Poções	30	0	O açude está seco
Poções	28	0	A água devia ser mais limpa para beber e outras coisas.							Poções	31	0	Precisa de uma limpeza
Poções	29	0	As pessoas não limpam o açude são desleixdas							Poções	32	0	Está muito sujo, tem lama, madeira e cerca	(poluição)
Poções	30	0	O açude está seco							Poções	33	0	O pessoal trata peixe na margem
Poções	31	0	Precisa de uma limpeza							Poções	34	0	Poque quando a água dimuni, diminui a qualidade
Poções	32	0	Está muito sujo, tem lama, madeira e cerca							Poções	35	1	Porque o pessoal que mora não faz sujeira
Poções	33	0	O pessoal trata peixe na margem							Poções	36	0	A água está poluida
Poções	34	0	Poque quando a água dimuni, diminui a qualidade							Poções	37	0	Tem muita terra
Poções	35	1	Porque o pessoal que mora não faz sujeira							Poções	38	0	Ainda tem água, mas já esteve mehor
Poções	36	0	A água está poluida
Poções	37	0	Tem muita terra
Poções	38	0	Ainda tem água, mas já esteve mehor							Sumé	105	1	ruim, porque a água está baixando.					Sumé
Traíras	39	Não sabe	0							Sumé	106	1	Está bom, mas seria melhor com mais água.					Sim	8	Não	14
Traíras	40	1	Da minha parte não vai sujeria para dentro do açude							Sumé	107	1	Não tem o que falar da água.					Redução do volume	2	Aterrado	3
Traíras	41	0	Porque a água é grossa e fedorenta (conflito entre pessoas com maior posse que consomem mais água para irrigação, inclusive água do pipa)							Sumé	108	1	Porque a água não é salgada.					Não tem poluição	2	Muito mato	1
Traíras	42	0	Porque está seco							Sumé	109	1	Porque a água ainda é de qualidade.					Água não é salgada	1	casa sem fossa	1
Traíras	43	0	Está com sujeira, poluição das cidades como uma aintiga fábrica de sabão							Sumé	110	0	Está aterrado, podia juntar mais água.					Água ainda é de qualidade	1	Sujeira	2
Traíras	44	0	Por conta do desmatamento, esto das cidades agrotóxico							Sumé	111	0	Ao redor do açude tem muito mato, tem muita casa sem fossa.					Niguem residia ali se não fosso o açude	1	bicho morto	1
Traíras	45	0	Poluição no açude							Sumé	112	1	Se não fosse, no açude, não morava ninguém.					A água é tratda	1	No balde não está bem (sujo e aterrado)	2
Traíras	46	0	Porque a água está ruim, morrem bichos							Sumé	113	0	Ele está aterrado.							Pouca água	3
Traíras	47	0	Por conta da poluição das cidades							Sumé	114	0	Está com entulho, sujeira, bicho morto.							Água fica ruim p nos e os bichos	1
Traíras	48	1	Eu acho que está bom assim							Sumé	115	0	Não está muito bem no balde.							Está limpo mas podia está mais	1
Traíras	49	1	A água não presta, pescdores bagunçam a água.							Sumé	116	1	Tratam a água do açude.							Tem mal cheiro, peixe podre	1
Traíras	50	1	Agora não está tendo poluição							Sumé	117	0	O balde do açude (barragem) poderia ser limpo, está aterrado.							peixe morto	1
Traíras	51	0	Se chovesse ele melhoraria							Sumé	118	0	Porque está seco, nada tem condição de viver.							peixe morto	1
Traíras	52	0	A água não ajuda as coisa melhorar.							Sumé	119	0	Porque a água está pouca.
Traíras	53	0	Porque ele está aterrado							Sumé	120	0	Fica ruim para nós e para os bichos.
Traíras	54	0	Porque o açude está sujo, poluido, com entulho de construção.							Sumé	121	0	Deveria está mais limpo, tem que ter mais cuidado.
Traíras	55	0	Porque tem muita lama.							Sumé	122	0	O açude tem ml cheiro, cheiro de peixe podre.
Traíras	56	0	Porque ela está suja, todo mundo reclama.							Sumé	123	0	A água está secando e os peixes tem morrido.
Traíras	57	0	A água está suja							Sumé	124	0	Tem muito peixe morto.
Traíras	58	0	Tem poluição, dejetos da cidade, esgoto da cidade.							Sumé	125	0	Tem mais sujeira
Traíras	59	1	Não tem nada dentro do açude, está limpo.							Sumé	126	1	Não vê sujeira na beira do açude.
Traíras	60	1	Só porque não tem água
Traíras	61	0	Tem muito mato na barragem
Traíras	62	0	A água tem sujeira e popluição
Traíras	63	0	Por conta da poluição do esgoto, o açude está seco.
Traíras	64	0	O açude está com mato, sujo.							Traíras	39	Não sabe	0					Traíras
Traíras	65	0	O açude tem muita sujeira, muita pesca e pouca água.							Traíras	40	1	Da minha parte não vai sujeria para dentro do açude					Sim	8	Não	22
Traíras	66	0	A água não presta							Traíras	41	0	Porque a água é grossa e fedorenta (conflito entre pessoas com maior posse que consomem mais água para irrigação, inclusive água do pipa)
Traíras	67	0	Se tivesse mais água estaria melhor							Traíras	42	0	Porque está seco					Eu não sujo o açude	2	Água grossa	1
Traíras	68	1	Não tem muita ação do homem							Traíras	43	0	Está com sujeira, poluição das cidades como uma aintiga fábrica de sabão							mal cheiro	1
Traíras	69	1	Tomamos cuidado de não sujar							Traíras	44	0	Por conta do desmatamento, esto das cidades agrotóxico					Está bom assim	1	Redução do volume	5
Sabugí	70	1	Não tem muita poluição.							Traíras	45	0	Poluição no açude					Pescadores bagunçam na água	1	Sujeira	7
Sabugí	71	0	Ruim, porque a água está baixando.							Traíras	46	0	Porque a água está ruim, morrem bichos					No momento não tem poluição	1	Poluição da cidade	3
Sabugí	72	1	Tem lugares e lugares ruins no açude.							Traíras	47	0	Por conta da poluição das cidades					Açude está limpo	1	Poluição fabrica de sabão	1
Sabugí	73	1	Se estiesse chio estaria melhor.							Traíras	48	1	Eu acho que está bom assim					Bom, ruim é a falta de água	1	Desmatamento	1
Sabugí	74	1	Se estiesse chio estaria melhor, é o que tem.							Traíras	49	1	A água não presta, pescdores bagunçam a água.					Tem puca ação do homem	1	Esgoto cidade	2
Sabugí	75	1	Ele está limpo.							Traíras	50	1	Agora não está tendo poluição							Agrotóxico	1
Sabugí	76	1	Porque disseram que a água é boa para beber.							Traíras	51	0	Se chovesse ele melhoraria							Poluição	4
Sabugí	77	0	Produzimos pouco por conta da seca.							Traíras	52	0	A água não ajuda as coisa melhorar.							Água ruim	2
Sabugí	78	0	Esta com veneno de quem planta.							Traíras	53	0	Porque ele está aterrado							Morrem bichos	1
Sabugí	79	0	A água está suja e causou a leptospirose.							Traíras	54	0	Porque o açude está sujo, poluido, com entulho de construção.							Açude aterrado	1
Sabugí	80	0	Devem gerenciar melhor a água. A consequência é a poluição por conta da irresponsabilidade do homem.							Traíras	55	0	Porque tem muita lama.							Tem entlho propria construção	1
Sabugí	81	0	Está poluido com esgoto, seca							Traíras	56	0	Porque ela está suja, todo mundo reclama.							Tem muita lama	1
Sabugí	82	0	Porque a água está poluida							Traíras	57	0	A água está suja							Pessoa reclam	1
Sabugí	83	1	Porque a água está boa.							Traíras	58	0	Tem poluição, dejetos da cidade, esgoto da cidade.							Tem muito mato	2
Sabugí	84	0	Não está limpo							Traíras	59	1	Não tem nada dentro do açude, está limpo.							Muita pesca	1
Sabugí	85	mais ou menos	Porque tem agrotoxico da cidade							Traíras	60	1	Só porque não tem água
Sabugí	86	0	O açude não é cuidado							Traíras	61	0	Tem muito mato na barragem
Sabugí	87	0	Por conta poluição das cidades, são mamede, Ipueira, São José do Sbugí.							Traíras	62	0	A água tem sujeira e popluição
Sabugí	88	1	Porque ainda tem água.							Traíras	63	0	Por conta da poluição do esgoto, o açude está seco.
Sabugí	89	1	Tem água para tirar o ano todo.							Traíras	64	0	O açude está com mato, sujo.
Sabugí	90	1	É a melhor que tem na região.							Traíras	65	0	O açude tem muita sujeira, muita pesca e pouca água.
Sabugí	91	0	Tem muito capim, lixo, poluição da cidade.							Traíras	66	0	A água não presta
Sabugí	92	1	Porque ainda tem água.							Traíras	67	0	Se tivesse mais água estaria melhor
Sabugí	93	1	A água é boa							Traíras	68	1	Não tem muita ação do homem
Sabugí	94	1	Porque ainda tem água.							Traíras	69	1	Tomamos cuidado de não sujar
Sabugí	95	1	Porque tem água
Sabugí	96	1	A água a está boa. A água está limpa.
Sabugí	97	1	Não sei responder
Sabugí	98	1	Não sei, a água é limpa.							Sabugí	70	1	Não tem muita poluição.					Sabugí
Sabugí	99	1	A água é boa.							Sabugí	71	0	Ruim, porque a água está baixando.					Sim	21	Não	14
Sabugí	100	1	Ainda dá para usar							Sabugí	72	1	Tem lugares e lugares ruins no açude.					Pouca poluição	1	Redução do volume	3
Sabugí	101	1	Porque o que planta ainda, tem mata.							Sabugí	73	1	Se estiesse chio estaria melhor.					Existem lugares bons e ruis no açude	1	Pequena produção pouca água seca	1
Sabugí	102	0	O açude está seco, está ruim.							Sabugí	74	1	Se estiesse chio estaria melhor, é o que tem.					Cheio melhoraria	2	Agrotóxico de quem planta	1
Sabugí	103	1	Porque tem água suficiente, ainda está limpa.							Sabugí	75	1	Ele está limpo.					Está limpo	1	Água suja	1
Sabugí	104	0	O peixe diminuio.							Sabugí	76	1	Porque disseram que a água é boa para beber.					Disseram que a água é boa	1	Causou Leptospirose	1
Sumé	105	1	ruim, porque a água está baixando.							Sabugí	77	0	Produzimos pouco por conta da seca.					Porque ainda tem água	4	Mau gerenciamento	2
Sumé	106	1	Está bom, mas seria melhor com mais água.							Sabugí	78	0	Esta com veneno de quem planta.					Tem água o ano todo	1	Poluição humana	1
Sumé	107	1	Não tem o que falar da água.							Sabugí	79	0	A água está suja e causou a leptospirose.					A melhor água da região	1	Esgoto cidade	1
Sumé	108	1	Porque a água não é salgada.							Sabugí	80	0	Devem gerenciar melhor a água. A consequência é a poluição por conta da irresponsabilidade do homem.					água é boa	6	Poluida	1
Sumé	109	1	Porque a água ainda é de qualidade.							Sabugí	81	0	Está poluido com esgoto, seca					não sabe	2	Suja	1
Sumé	110	0	Está aterrado, podia juntar mais água.							Sabugí	82	0	Porque a água está poluida					Ainda dá para usar	1	Agrotóxico da cidade	1
Sumé	111	0	Ao redor do açude tem muito mato, tem muita casa sem fossa.							Sabugí	83	1	Porque a água está boa.					Ainda tem mata	1	Poluição cidades	2
Sumé	112	1	Se não fosse, no açude, não morava ninguém.							Sabugí	84	0	Não está limpo							Capim	1
Sumé	113	0	Ele está aterrado.							Sabugí	85	0	Porque tem agrotoxico da cidade							Lixo	1
Sumé	114	0	Está com entulho, sujeira, bicho morto.							Sabugí	86	0	O açude não é cuidado							Peixe diminuiu	1
Sumé	115	0	Não está muito bem no balde.							Sabugí	87	0	Por conta poluição das cidades, são mamede, Ipueira, São José do Sbugí.
Sumé	116	1	Tratam a água do açude.							Sabugí	88	1	Porque ainda tem água.
Sumé	117	0	O balde do açude (barragem) poderia ser limpo, está aterrado.							Sabugí	89	1	Tem água para tirar o ano todo.
Sumé	118	0	Porque está seco, nada tem condição de viver.							Sabugí	90	1	É a melhor que tem na região.
Sumé	119	0	Porque a água está pouca.							Sabugí	91	0	Tem muito capim, lixo, poluição da cidade.
Sumé	120	0	Fica ruim para nós e para os bichos.							Sabugí	92	1	Porque ainda tem água.
Sumé	121	0	Deveria está mais limpo, tem que ter mais cuidado.							Sabugí	93	1	A água é boa
Sumé	122	0	O açude tem ml cheiro, cheiro de peixe podre.							Sabugí	94	1	Porque ainda tem água.
Sumé	123	0	A água está secando e os peixes tem morrido.							Sabugí	95	1	Porque tem água
Sumé	124	0	Tem muito peixe morto.							Sabugí	96	1	A água a está boa. A água está limpa.
Sumé	125	0	Tem mais sujeira							Sabugí	97	1	Não sei responder
Sumé	126	1	Não vê sujeira na beira do açude.							Sabugí	98	1	Não sei, a água é limpa.
										Sabugí	99	1	A água é boa.
										Sabugí	100	1	Ainda dá para usar
										Sabugí	101	1	Porque o que planta ainda, tem mata.
										Sabugí	102	0	O açude está seco, está ruim.
										Sabugí	103	1	Porque tem água suficiente, ainda está limpa.
										Sabugí	104	0	O peixe diminuiu.
												21

## Sheet: Categ. Percp. Conservação
Conservação do ambiente
Poções					Sumé					Traíras					Sabugí
Sim	4	Não	34		Sim	8	Não	14		Sim	8	Não	22		Sim	21	Não	14
Única água disponível	2	Redução do volume da barragem	9		Redução do volume da barragem	2	Redução do volume da barragem	3		Redução do volume da barragem	1	Redução do volume	5		Redução do volume da barragem	2	Redução do volume	3
Não há poluição	2	Reservatório precisa de limpeza	5		Não há poluição	2	Poluição em geral	2		Não há poluição	4	Poluição em geral	11		Não há poluição	1	Poluição em geral	6
		Poluição em geral	11		Água não é salgada	1	Barragem aterrada	5		Pescadores bagunçam a água		Poluição da cidade	6		Existem lugares bons e ruis no açude	1	Poluição com esgoto da cidade	3
		Poluida com esgoto cidade	4		Água ainda é de qualidade	2	Mau cheiro	1		Barragem está boa, ruim é falta de água	1	Uso de agrotóxico	1		Pouca poluição	1	Diminuição da produção	1
		Uso de agrotóxico	2		Água proporciona a residência no lugar	1	Muito mato	1		Tem pouca ação do homem	1	Barragem aterrada	2		Ainda tem água na barragem	5	Uso de Agrotóxico	2
		Barragem aterrada	2				Bicho morto	1			1	Mau cheiro	1		Água é boa	8	Mau gerenciamento	2
		Mau cheiro	1				Existência de casas sem fossa	1				Água ruim	3		Ainda dá para usar	1	Plantio de Capim	1
		Mau gerenciamento	1				Peixe morto	2				Bichos mortos	1		Ainda tem mata	1	Causou Leptospirose	1
		Plantio de capim que suja o açude	1				Águaruim	1				Muito mato	2				Peixe diminuiu	1
		Água ruim, mas boa porque é o que tem	2				A barragem está limpa, mas podia melhorar	1				Desmatamento	1
		Diminuição da produção	1									Mau gerenciamento	1
		Tratam peixe na margem	1									Pessoas reclam	1
												Muita pesca	1
Conservado	10.5263	4			Conservado	36.3636	8
Não conservado	89.4737	34			Não conservado	63.6364	14			Conservado		8			Conservado	60	21
										Conservado	26.6667	8			Não conservado	40	14
										Não conservado	73.3333	22

## Sheet: Adoção medidas para conservação
Reservatório	Adota medidade de cuidado com o açude?	Evita despejar esgoto na água	não deixa que os animais frequentem a água	não lava carros	Agricultura longe do reservatório	Não desmata a margem	Outro						Reservatório	Adota medidade de cuidado com o açude?	Evita despejar esgoto na água	não deixa que os animais frequentem a água	não lava carros	Agricultura longe do reservatório	Não desmata a margem	Outro		Poções
	1 (sim), 0 (não)						Ver o que apareceu e recategorizar							1 (sim), 0 (não)						Ver o que apareceu e recategorizar		Sim	30	Não	8
Poções	0	0	0	0	0	0	0						Poções	0	0	0	0	0	0	0		Evita despejar esgoto na água	6
Poções	0	0	0	0	0	0	0						Poções	0	0	0	0	0	0	0		Não deixa animais frequentarem a água	4
Poções	1	1	0	0	0	0	1 (queima o lixo)						Poções	1	1	0	0	0	0	1 (queima o lixo)		queima o lixo	15
Poções	0	0	0	0	0	0	0						Poções	0	0	0	0	0	0	0		Colhe lixo do açude	1
Poções	1	0	0	0	0	0	1 (queima o lixo de casa e colhe o lixo do açude)						Poções	1	0	0	0	0	0	1 (queima o lixo de casa e colhe o lixo do açude)		Não joga lixo	8
Poções	0	0	0	0	0	0	0						Poções	0	0	0	0	0	0	0		Evita jogar lixo	4
Poções	1	0	0	0	0	0	1 (não joga lixo)						Poções	1	0	0	0	0	0	1 (não joga lixo)		Não usa agrotóxico	1
Poções	0	0	0	0	0	0	0						Poções	0	0	0	0	0	0	0		Joga água lavagem de roupa longe do açude	1
Poções	1	0	0	0	0	0	1(queima o lixo)						Poções	1	0	0	0	0	0	1(queima o lixo)		Não joga bicho morto	1
Poções	1	0	0	0	0	0	1(evita jogar lixo)						Poções	1	0	0	0	0	0	1(evita jogar lixo)		Não joga esterco	1
Poções	1	0	0	0	0	0	1 (não usa agrotóxico)						Poções	1	0	0	0	0	0	1 (não usa agrotóxico)		Tem fossa	2
Poções	1	0	0	0	0	0	1(evita jogar lixo)						Poções	1	0	0	0	0	0	1(evita jogar lixo)		Não lava roupa dentro do açude	2
Poções	1	0	0	0	0	0	1(não sujar)						Poções	1	0	0	0	0	0	1(não suja)		Não deixa cair veneno	1
Poções	1	0	0	0	0	0	1(jogar água da lavagem de roupa longe do açude)						Poções	1	0	0	0	0	0	1(jogar água da lavagem de roupa longe do açude)		Não planta capim	1
Poções	1	0	0	0	0	0	1(não jogar lixo)						Poções	1	0	0	0	0	0	1(não jogar lixo)		Não deixa tratarem peixe no açude	1
Poções	1	0	0	0	0	0	1(não jogar lixo)						Poções	1	0	0	0	0	0	1(não jogar lixo)		Não deixa sujarem	1
Poções	1	0	0	0	0	0	1(não jogar lixo, bicho morto, esterco)						Poções	1	0	0	0	0	0	1(não jogar lixo, bicho morto, esterco)
Poções	1	0	0	0	0	0	1(queima o lixo, tem fosso)						Poções	1	0	0	0	0	0	1(queima o lixo, tem fosso)
Poções	1	0	0	0	0	0	1(não joga lixo e não lava roupa dentro)						Poções	1	0	0	0	0	0	1(não joga lixo e não lava roupa dentro)
Poções	1	0	0	0	0	0	1(não joga lixo na água)						Poções	1	0	0	0	0	0	1(não joga lixo na água)
Poções	1	0	0	0	0	0	1(coleta de lixo queima de lixo, animais não vão ao açude)						Poções	1	0	0	0	0	0	1(coleta de lixo queima de lixo, animais não vão ao açude)
Poções	1	1	0	0	0	0	1(tem fossa e queima o lixo)						Poções	1	1	0	0	0	0	1(tem fossa e queima o lixo)
Poções	1	0	0	0	0	0	1(queima o lixo)						Poções	1	0	0	0	0	0	1(queima o lixo)
Poções	0	0	0	0	0	0	0						Poções	0	0	0	0	0	0	0
Poções	1	0	0	0	0	0	1(queima o lixo e lava roupa longe do açude)						Poções	1	0	0	0	0	0	1(queima o lixo e lava roupa longe do açude)
Poções	0	0	0	0	0	0	0						Poções	0	0	0	0	0	0	0
Poções	1	0	0	0	0	0	1(não deixa cair veneno, queima o lixo)						Poções	1	0	0	0	0	0	1(não deixa cair veneno, queima o lixo)
Poções	1	0	0	0	0	0	1(queima o lixo)						Poções	1	0	0	0	0	0	1(queima o lixo)
Poções	1	0	0	0	0	0	1(queima o lixo)						Poções	1	0	0	0	0	0	1(queima o lixo)
Poções	1	1	0	0	0	0	1(queima o lixo)						Poções	1	1	0	0	0	0	1(queima o lixo)
Poções	1	0	0	0	0	0	1(queimar o lixo)						Poções	1	0	0	0	0	0	1(queimar o lixo)
Poções	1	0	0	0	0	0	1(queima o lixo)						Poções	1	0	0	0	0	0	1(queima o lixo)
Poções	1	0	0	0	0	0	1(queima o lixo, não planta capim para não deixar a água esverdeada						Poções	1	0	0	0	0	0	1(queima o lixo, não planta capim para não deixar a água esverdeada
Poções	1	0	0	0	0	0	1 (não jogo lixo)						Poções	1	0	0	0	0	0	1 (não jogo lixo)
Poções	0	0	0	0	0	0	0						Poções	0	0	0	0	0	0	0
Poções	1	1	1	0	0	0	1(evita jogar sujeira						Poções	1	1	1	0	0	0	1(evita jogar sujeira
Poções	1	1	1	0	0	0	1(não joga lixo)						Poções	1	1	1	0	0	0	1(não joga lixo)
Poções	1	1	1	0	0	0	1(deixa tratar peixe no açude, não deixa fazer sujeira)						Poções	1	1	1	0	0	0	1(deixa tratar peixe no açude, não deixa fazer sujeira)
Traíras	1	0	0	0	0	0	1(queima o lixo)
Traíras	1	0	0	0	0	0	1 (evita desmatar e queima o lixo)						Traíras	1	0	0	0	0	0	1(queima o lixo)			Traíras
Traíras	1	0	0	0	0	0	1 (queima o lixo)						Traíras	1	0	0	0	0	0	1 (evita desmatar e queima o lixo)			Sim	31	Não	0
Traíras	1	0	0	0	0	0	1(Queima o lixo)						Traíras	1	0	0	0	0	0	1 (queima o lixo)			Evita despejar esgoto na água	3
Traíras	1	0	0	0	0	0	1(queima o lixo e enterra bicho morto)						Traíras	1	0	0	0	0	0	1(Queima o lixo)			Queima lixo	27
Traíras	1	1	0	0	0	0	1(queima o lixo)						Traíras	1	0	0	0	0	0	1(queima o lixo e enterra bicho morto)			Evita desmatar	1
Traíras	1	0	0	0	0	0	1(queima o lixo)						Traíras	1	1	0	0	0	0	1(queima o lixo)			Enterra animal morto	1
Traíras	1	1	0	0	0	0	1(não lava roupa no açude e queima o lixo)						Traíras	1	0	0	0	0	0	1(queima o lixo)			Não lava roupa no açude	1
Traíras	1	0	0	0	0	0	1(queima o lixo)						Traíras	1	1	0	0	0	0	1(não lava roupa no açude e queima o lixo)			Tem fossa	4
Traíras	1	0	0	0	0	0	1(queima o lixo e tem fossa)						Traíras	1	0	0	0	0	0	1(queima o lixo)			Só usa agrotóxico receitado pelo agronomo	1
Traíras	1	0	0	0	0	0	1(queima o lixo e tem fossa)						Traíras	1	0	0	0	0	0	1(queima o lixo e tem fossa)			Limpa a fossa	1
Traíras	1	0	0	0	0	0	1(queima o lixo e só usa agrotoxico receitado pelo agrônomo)						Traíras	1	0	0	0	0	0	1(queima o lixo e tem fossa)			Não suja	1
Traíras	1	0	0	0	0	0	1(queima o lixo)						Traíras	1	0	0	0	0	0	1(queima o lixo e só usa agrotoxico receitado pelo agrônomo)			Coleta o lixo do açude	4
Traíras	1	0	0	0	0	0	1(queima o lixo e limpa a fossa)						Traíras	1	0	0	0	0	0	1(queima o lixo)			Não joga lixo na água	2
Traíras	1	0	0	0	0	0	1(queima o lixo)						Traíras	1	0	0	0	0	0	1(queima o lixo e limpa a fossa)			Queima emblagem de agrotóxico	2
Traíras	1	0	0	0	0	0	1(queima o lixo)						Traíras	1	0	0	0	0	0	1(queima o lixo)			Poupa água	1
Traíras	1	0	0	0	0	0	1(não suja e queima o lixo)						Traíras	1	0	0	0	0	0	1(queima o lixo)
Traíras	1	0	0	0	0	0	1(limpa o lixo do açude, quaima o lixo de casa)						Traíras	1	0	0	0	0	0	1(não suja e queima o lixo)
Traíras	1	0	0	0	0	0	1(queima o lixo)						Traíras	1	0	0	0	0	0	1(limpa o lixo do açude, quaima o lixo de casa)
Traíras	0 (não tem acesso sempre ao açude	0	0	0	0	0	1(queima o lixo)						Traíras	1	0	0	0	0	0	1(queima o lixo)
Traíras	1	0	0	0	0	0	1(não joga lixo, nada que polua a água)						Traíras	1	0	0	0	0	0	1(queima o lixo)
Traíras	1	0	0	0	0	0	1(queima o lixo, limpa o açude no meu sítio)						Traíras	1	0	0	0	0	0	1(não joga lixo, nada que polua a água)
Traíras	1	0	0	0	0	0	1(queima o lixo)						Traíras	1	0	0	0	0	0	1(queima o lixo, limpa o açude no meu sítio)
Traíras	1	0	0	0	0	0	1(queima lixo e tem fossa)						Traíras	1	0	0	0	0	0	1(queima o lixo)
Traíras	1	0	0	0	0	0	1(queima o lixo)						Traíras	1	0	0	0	0	0	1(queima lixo e tem fossa)
Traíras	1	0	0	0	0	0	1(não jogaa lixo no açude, usa o veneno e trás para queimar)						Traíras	1	0	0	0	0	0	1(queima o lixo)
Traíras	1	0	0	0	0	0	1(poupa água e limpa a sujeira dos outros.						Traíras	1	0	0	0	0	0	1(não jogaa lixo no açude, usa o veneno e trás para queimar)
Traíras	1 (usa área fora da barragem)	0	0	0	0	0	1(queima o lixo)						Traíras	1	0	0	0	0	0	1(poupa água e limpa a sujeira dos outros.
Traíras	1	0	0	0	0	0	1(recolhe o lixo e tem fossa						Traíras	1	0	0	0	0	0	1(queima o lixo)
Traíras	1	0	0	0	0	0	1(queima o lixo)						Traíras	1	0	0	0	0	0	1(recolhe o lixo e tem fossa
Traíras	1	0	0	0	0	0	1(queima o lixo)						Traíras	1	0	0	0	0	0	1(queima o lixo)
Sabugí	1	0	0	0	0	0	1(queima o lixo e evita jogar coisas)						Traíras	1	0	0	0	0	0	1(queima o lixo)
Sabugí	1	0	0	0	0	0	1(Não joga lixo, queima o lixo)
Sabugí	1	0	0	0	0	0	1(queima o lixo e tem fossa)
Sabugí	1	0	0	0	0	0	1(enterra a sujeira, queima o lixo de 2 em 2 dias)						Sabugí	1	0	0	0	0	0	1(queima o lixo e evita jogar coisas)					Sabugí
Sabugí	1	1	0	0	0	0	1(Joga lixo na grota)						Sabugí	1	0	0	0	0	0	1(Não joga lixo, queima o lixo)					Sim	32	Não	3
Sabugí	1	0	0	0	0	0	1(limapa as juremas e o mato perto do açude.						Sabugí	1	0	0	0	0	0	1(queima o lixo e tem fossa)					Evita despejar esgoto	1
Sabugí	0	0	0	0	0	0	0						Sabugí	1	0	0	0	0	0	1(enterra a sujeira, queima o lixo de 2 em 2 dias)					Queima o lixo	23
Sabugí	1	0	0	0	0	0	1(queima o lixo e não queima a vegetação)						Sabugí	1	1	0	0	0	0	1(Joga lixo na grota)					Evita jogar lixo	2
Sabugí	1	0	0	0	0	0	Queima o lixo e recolhe o lixo do açude perto de casa.						Sabugí	1	0	0	0	0	0	1(limapa as juremas e o mato perto do açude.					Não joga lixo	2
Sabugí	1	0	0	0	0	0	não queima o terreno						Sabugí	0	0	0	0	0	0	0					Tem fossa	5
Sabugí	1	0	0	0	0	0	Deixei de usar agrotóxico						Sabugí	1	0	0	0	0	0	1(queima o lixo e não queima a vegetação)					Enterra sujeira	1
Sabugí	1	0	0	0	0	0	Queim o lixo e tem fossa no banheiro.						Sabugí	1	0	0	0	0	0	Queima o lixo e recolhe o lixo do açude perto de casa.					Joga lixo na grota	1
Sabugí	1	0	0	0	0	0	tem fossa, queima o lixo						Sabugí	1	0	0	0	0	0	não queima o terreno					Limpa jurema e mato perto açude	1
Sabugí	1	0	0	0	0	0	tem fossa, queima o lixo						Sabugí	1	0	0	0	0	0	Deixei de usar agrotóxico					Não queima a vegetação	2
Sabugí	1	0	0	0	0	0	Queima o lixo						Sabugí	1	0	0	0	0	0	Queim o lixo e tem fossa no banheiro.					Colet o lixo do açude	3
Sabugí	1	0	0	0	0	0	não uso agrotóxico						Sabugí	1	0	0	0	0	0	tem fossa, queima o lixo					Não usa agrotóxico	2
Sabugí	1	0	0	0	0	0	1(queima o lixo)						Sabugí	1	0	0	0	0	0	tem fossa, queima o lixo					Lava covos de camarão longe do açude	1
Sabugí	1	0	0	0	0	0	1(cata lixo no açude, lava covos de camarão que tem cloro longe do açude, queima o lixo)						Sabugí	1	0	0	0	0	0	Queima o lixo					Tem colet de lixo	1
Sabugí	1	0	0	0	0	0	1(queim o lixo)						Sabugí	1	0	0	0	0	0	não uso agrotóxico					Evita tomar banho no açude	1
Sabugí	1	0	0	0	0	0	1(o carro da prefeitura pega o lixo)						Sabugí	1	0	0	0	0	0	1(queima o lixo)					Trata peixe longe da água	1
Sabugí	0	0	0	0	0	0	0						Sabugí	1	0	0	0	0	0	1(cata lixo no açude, lava covos de camarão que tem cloro longe do açude, queima o lixo)
Sabugí	1	0	0	0	0	0	1(s vezes junta o lixo do açude)						Sabugí	1	0	0	0	0	0	1(queim o lixo)
Sabugí	1	0	0	0	0	0	1(queima o lixo, tem fossa)						Sabugí	1	0	0	0	0	0	1(o carro da prefeitura pega o lixo)
Sabugí	0	0	0	0	0	0	0						Sabugí	0	0	0	0	0	0	0
Sabugí	1	0	0	0	0	0	Queima o lixo						Sabugí	1	0	0	0	0	0	1(s vezes junta o lixo do açude)
Sabugí	1	0	0	0	0	0	queima o lixo						Sabugí	1	0	0	0	0	0	1(queima o lixo, tem fossa)
Sabugí	1	0	0	0	0	0	1(queima o lixo)						Sabugí	0	0	0	0	0	0	0
Sabugí	1	0	0	0	0	0	1(queima o lixo)						Sabugí	1	0	0	0	0	0	Queima o lixo
Sabugí	1	0	0	0	0	0	1(queima o lixo)						Sabugí	1	0	0	0	0	0	queima o lixo
Sabugí	1	0	0	0	0	0	1(trata peixe e não joga fato na água, evita tomar banho no açude, queima o lixo)						Sabugí	1	0	0	0	0	0	1(queima o lixo)
Sabugí	1	0	0	0	0	0	1(queima o lixo)						Sabugí	1	0	0	0	0	0	1(queima o lixo)
Sabugí	1	0	0	0	0	0	1(queima o lixo)						Sabugí	1	0	0	0	0	0	1(queima o lixo)
Sabugí	1	0	0	0	0	0	1(Não joga lixo)						Sabugí	1	0	0	0	0	0	1(trata peixe e não joga fato na água, evita tomar banho no açude, queima o lixo)
Sabugí	1	0	0	0	0	0	1(queima o lixo e evita jogar lixo)						Sabugí	1	0	0	0	0	0	1(queima o lixo)
Sabugí	1	0	0	0	0	0	1(queima o lixo)						Sabugí	1	0	0	0	0	0	1(queima o lixo)
Sumé	1	0	0	0	0	0	1(não jogo sempre o lixo, queima o lixo)						Sabugí	1	0	0	0	0	0	1(Não joga lixo)
Sumé	1	0	0	0	0	0	1(junta o lixo e queima)						Sabugí	1	0	0	0	0	0	1(queima o lixo e evita jogar lixo)
Sumé	1	0	0	0	0	0	1(quando tem pasta dagua, tira e dá para os bichos. Diz que não tem como sujar o açude.						Sabugí	1	0	0	0	0	0	1(queima o lixo)
Sumé	1	0	0	0	0	0	1(limpa o basculho do açude)
Sumé	1	0	0	0	0	0	1(queima o lixo,
Sumé	1	0	0	0	0	0	1(não usa agritóxico e tem fossa)						Sumé	1	0	0	0	0	0	1(não jogo sempre o lixo, queima o lixo)				Sumé
Sumé	1	0	0	0	0	0	1(queima o lixo)						Sumé	1	0	0	0	0	0	1(junta o lixo e queima)				Sim	21	Não	1
Sumé	1	0	0	0	0	0	1(queima o lixo)						Sumé	1	0	0	0	0	0	1(quando tem pasta dagua, tira e dá para os bichos. Diz que não tem como sujar o açude.
Sumé	1	0	0	0	0	0	1(limpa,carpina, a área do açude)						Sumé	1	0	0	0	0	0	1(limpa o basculho do açude)
Sumé	1	0	0	0	0	0	1 (queima o lixo)						Sumé	1	0	0	0	0	0	1(queima o lixo,
Sumé	1	0	0	0	0	0	1(não usa agrotóxico, limpa os lotes, queima o lixo)						Sumé	1	0	0	0	0	0	1(não usa agritóxico e tem fossa)
Sumé	1	0	0	0	0	0	1(não usa agrotoxico e queima o lixo)						Sumé	1	0	0	0	0	0	1(queima o lixo)
Sumé	1	0	0	0	0	0	1(tem fossa e queima o lixo)						Sumé	1	0	0	0	0	0	1(queima o lixo)
Sumé	1	0	0	0	0	0	1(não joga lixo no açude)						Sumé	1	0	0	0	0	0	1(limpa,carpina, a área do açude)
Sumé	1	0	0	0	0	0	1(junta o lixo e queima)						Sumé	1	0	0	0	0	0	1 (queima o lixo)
Sumé	1	0	0	0	0	0	1(queima lixo, junta garrafas.						Sumé	1	0	0	0	0	0	1(não usa agrotóxico, limpa os lotes, queima o lixo)
Sumé	1	0	0	0	0	0	1(queima o lixo)						Sumé	1	0	0	0	0	0	1(não usa agrotoxico e queima o lixo)
Sumé	1	0	0	0	0	0	1(não usa veneno, queima o lixo e tem fossa)						Sumé	1	0	0	0	0	0	1(tem fossa e queima o lixo)
Sumé	1	0	0	0	0	0	1(queima o lixo)						Sumé	1	0	0	0	0	0	1(não joga lixo no açude)
Sumé	1	0	0	0	0	0	1(não joga lixo)						Sumé	1	0	0	0	0	0	1(junta o lixo e queima)
Sumé	0	0	0	0	0	0	0						Sumé	1	0	0	0	0	0	1(queima lixo, junta garrafas.
Sumé	1	0	0	0	0	0	1(queima o lixo)						Sumé	1	0	0	0	0	0	1(queima o lixo)
													Sumé	1	0	0	0	0	0	1(não usa veneno, queima o lixo e tem fossa)
													Sumé	1	0	0	0	0	0	1(queima o lixo)
													Sumé	1	0	0	0	0	0	1(não joga lixo)
													Sumé	0	0	0	0	0	0	0
													Sumé	1	0	0	0	0	0	1(queima o lixo)
													Observei lixo nas estradas que davam acesso as residências
													Sumé
													Sim	21	Não	1
													Queima o lixo	16
													Tira pasta dagua e da para os bichos	1
													Retirar "basculho do açude"	1
													Tem fossa	3
													Não usa agrotóxico	4
													Carpina a área do açude	2
													Não joga lixo noaçude	1
													Coleta o lixo do açude	1

## Sheet: Adoção medidas conserv. categor
Poções					Traíras					Sabugí					Sumé
Sim	30	Não	8		Sim	31	Não	0		Sim	32	Não	3		Sim	21	Não	1
Queima o lixo	15	30			Queima lixo	29	59.1837			Queima o lixo	23	48.9362			Queima o lixo	16	55.1724
Evita despejar esgoto na água	7	14			Evita despejar esgoto na água	3	6.12245			Evita despejar esgoto	1	2.12766			Evita jogar lixo	1	3.44828
Evita jogar lixo	12	24			Evita jogar lixo	3	6.12245			Evita jogar lixo	4	8.51064			Coleta o lixo do açude	1	3.44828
Coleta lixo do açude	1	2			Coleta o lixo do açude	4	8.16327			Coleta o lixo do açude	4	8.51064			Tem fossa	3	10.3448
Tem fossa	2	4			Tem fossa	5	10.2041			Tem fossa	5	10.6383			Não usa agrotóxico	4	13.7931
Não usa agrotóxico	1	2			Só usa agrotóxico receitado pelo agronomo	1	2.04082			Não usa agrotóxico	2	4.25532			Carpina a área do açude	3	10.3448
Não lava roupa dentro do açude	3	6			Não lava roupa no açude	1	2.04082			Evita desmatar	2	4.25532			Tira pasta d'água e dá para os bichos	1	3.44828
Não deixa animais frequentarem a água	4	8			Enterra animais mortos	1	2.04082			Enterra sujeira	1	2.12766				29
Não deixa cair veneno	1	2								Joga lixo na grota	1	2.12766
Não planta capim	1	2			Evita desmatar	1	2.04082			Limpa jurema e mato perto açude	1	2.12766
Não deixa tratarem peixe no açude	1	2			Poupa água	1	2.04082			Lava covos de camarão longe do açude	1	2.12766
Não deixa sujarem	1	2				49				Evita tomar banho no açude	1	2.12766
Enterra animais mortos	1	2								Trata peixe longe da água	1	2.12766
	50										47
							Poções	Sumé	Traíras	Sabugí
QL	Queima lixo			1	Queima de resíduos	BW	30	48.9362	59.1837	55.1724
NJE	Não joga esoto			6	Não permitir que o esgoto entre no reservatório	NSER	14	2.12766	6.12245	3.44828
NJL	Não joga lixo			7	Não joga resíduos nos reservatórios	NWR	24	8.51064	6.12245	3.44828
CL	Coleta lixo				Recolhe de resíduos	WAC	2	8.51064	8.16327	0
TF	Tem fossa			3	Possue fossas sépticas	BST	4	10.6383	10.2041	10.3448
NA	Não usa agraotóxico			2	Não usa pesticidas	NUP	2	4.25532	0	13.7931
NLR	Não lava roupas no reservatório				Evite lavar roupas no reservatório	AWR	6	0	2.04082	0
NDA	Não permite a entrada de animais na água				Impedir que os animais entrem na água	PAEW	8	0	0	0
NPC	Não planta capim				Evite plantar grama (capim)	APG	2	0	0	0
NTPA	Não trata peixe no reservatório				Evite tratar peixes no reservatório	ATR	2	2.12766	0	0
EAM	Enterra animais mortos				Enterrar animais mortos	BDA	2	0	2.04082	0
NDCA	Não deixa agrotóxico carrear para a água				Não permitir que o pesticida flua para o reservatório	NAPR	2	0	0	0
NPSA	Não permite sujar a água				Não polui a água	NPW	2	0	0	0
ED	Evita desmatar				Evita o desmatamento	AD	0	4.25532	2.04082	0
PA	Poupa água				Economiza água	SW	0	0	2.04082	0
JLG	Joga lixo na grota				Jogando lixo em buracos	TWH	0	2.12766	0	0
LMR	Limpa mato no açude			4	Remova a vegetação do reservatório	RVR	0	2.12766	0	10.3448
LCCLR	Lava covos de acamarão longe do açude				Lavando as armadilhas de pesca do reservatório	WFTR	0	2.12766	0	0
TPDA	Tira pasta d'água para os animais			5	Alimentando animais com macrófitas	FWM	0	0	0	3.44828
EL	Enterra o lixo				Enterrar resíduos	BRW	0	2.12766	0	0
NTBR	Não toma banho reservatório				Evite tomar banho no reservatório	ABR	0	2.12766	0	0
UARA	Só usa agrotóxico receitado pelo agrônomo				Use pesticidas corretamente	UPP	0	0	2.04082	0
					% Total		100	100	100	100
					Quantidade de tipos ações		13	13	10	7
					Mais eficientes
