# Supplementary material for: Perception of the local community: What is their relationship with environmental quality indicators of reservoirs?
Source: PLoS One. 2022 Jan 21;17(1):e0261945. doi: 10.1371/journal.pone.0261945 (PMC8782485; doi:10.1371/journal.pone.0261945)
Supplement: S4 Data — (XLSX) [file pone.0261945.s005.xlsx]

## Sheet: Explicação p não conservação
Samples	Redução do volume da barragem	Reservatório precisa de limpeza	Poluição em geral	Poluida com esgoto cidade	Uso de agrotóxico	Barragem aterrada	Mau cheiro	Mau gerenciamento	Plantio de capim	Água ruim, mas boa porque é o que tem	Diminuição da produção	Tratam peixe na margem	Muito mato	Bichos mortos	Existência de casas sem fossa	Peixe morto	Água ruim	A barragem está limpa, mas podia melhorar	Desmatamento	Pessoas reclamam	Muita pesca	Plantio de Capim	Causou Leptospirose	Peixe diminuiu		Reservoir
1	9	5	11	4	2	2	1	1	1	2	1	1	0	0	0	0	0	0	0	0	0	0	0	0		Po
2	3	0	2	0	0	5	0	0	0	0	0	0	1	1	1	2	1	1	1	0	0	0	0	0		Su
3	5	0	11	6	1	2	1	1	0	3	1	0	2	1	0	0	0	0	0	1	1	0	0	0		Tra
4	3	0	6	3	2	0	0	2	0	0	0	0	0	0	0	0	0	0	0	0	0	1	1	1		Sab

## Sheet: Descritivo
	Redução do volume da barragem	Reservatório precisa de limpeza	Poluição em geral	Poluida com esgoto cidade	Uso de agrotóxico	Barragem aterrada	Mau cheiro	Mau gerenciamento	Plantio de capim	Diminuição da produção	Tratam peixe na margem	Muito mato	Bichos mortos	Existência de casas sem fossa	Peixe morto	Água ruim	A barragem está limpa, mas podia melhorar	Desmatamento	Pessoas reclamam	Muita pesca	Causou Leptospirose	Peixe diminuiu	Total
	RVR	RPL	PG	PEC	UA	BA	MC	MG	PC	DP	TPM	MM	BM	CSF	PM	ARU	BLPM	DS	PRC	MPS	CLEP	PD
Poções	9	5	11	4	2	2	1	1	1	1	1	0	0	0	0	2	0	0	0	0	0	0	40
	22.5	12.5	27.5	10	5	5	2.5	2.5	2.5	2.5	2.5	0	0	0	0	5	0	0	0	0	0	0
Sumé	3	0	2	0	0	5	0	0	0	0	0	1	1	1	2	1	1	1	0	0	0	0	18
	16.6667	0	11.1111	0	0	27.7778	0	0	0	0	0	5.55556	5.55556	5.55556	11.1111	5.55556	5.55556	5.55556	0	0	0	0
Traíras	5	0	11	6	1	2	1	1	0	1	0	2	1	0	0	3	0	0	1	1	0	0	36
	13.8889	0	30.5556	16.6667	2.77778	5.55556	2.77778	2.77778	0	2.77778	0	5.55556	2.77778	0	0	8.33333	0	0	2.77778	2.77778	0	0
Sabugí	3	0	6	3	2	0	0	2	1	0	0	0	0	0	0	0	0	0	0	0	1	1	19
	15.7895	0	31.5789	15.7895	10.5263	0	0	10.5263	5.26316	0	0	0	0	0	0	0	0	0	0	0	5.26316	5.26316
	Redução do volume da barragem	Reservatório precisa de limpeza	Poluição em geral	Poluida com esgoto cidade	Uso de agrotóxico	Barragem aterrada	Mau cheiro	Mau gerenciamento	Plantio de capim	Diminuição da produção	Tratam peixe na margem	Muito mato	Bichos mortos	Existência de casas sem fossa	Peixe morto	Água ruim	A barragem está limpa, mas podia melhorar	Desmatamento	Pessoas reclamam	Muita pesca	Causou Leptospirose	Peixe diminuiu
	RWV	NCR	GP	PSC	UP	SR	BS	BM	PG	PR	FTW	RCV	DA	HST	DF	UW	NIR	D	WQC	PF	CWL	RFP
Poções	22.5	12.5	27.5	10	5	5	2.5	2.5	2.5	2.5	2.5	0	0	0	0	0	5	0	0	0	0	0
Sumé	16.6667	0	11.1111	0	0	27.7778	0	0	0	0	0	5.55556	5.55556	5.55556	11.1111	5.55556	5.55556	5.55556	0	0	0	0
Traíras	13.8889	0	30.5556	16.6667	2.77778	5.55556	2.77778	2.77778	0	2.77778	0	5.55556	2.77778	0	0	0	8.33	0	2.77778	2.77778	0	0
Sabugí	15.7895	0	31.5789	15.7895	10.5263	0	0	10.5263	5.26316	0	0	0	0	0	0	0	0	0	0	0	5.26316	5.26316

## Sheet: Com siglas
Samples	RVR	RPL	PG	PEC	UA	BA	MC	MG	PC	ARBT	DP	TPM	MM	Bmo	CSF	PM	ARU	BLPM	DS	PRC	MPS	PLC	Clep	PDm		Reservoir
Poções	9	5	11	4	2	2	1	1	1	2	1	1	0	0	0	0	0	0	0	0	0	0	0	0	40	Po
Poções	0.225	0.125	0.275	0.1	0.05	0.05	0.025	0.025	0.025	0.05	0.025	0.025	0	0	0	0	0	0	0	0	0	0	0	0
Sumé	3	0	2	0	0	5	0	0	0	0	0	0	1	1	1	2	1	1	1	0	0	0	0	0	18	Su
Sumé	0.166667	0	0.111111	0	0	0.277778	0	0	0	0	0	0	0.0555556	0.0555556	0.0555556	0.111111	0.0555556	0.0555556	0.0555556	0	0	0	0	0
Traíras	5	0	11	6	1	2	1	1	0	3	1	0	2	1	0	0	0	0	0	1	1	0	0	0	36	Tra
Traíras	0.138889	0	0.305556	0.166667	0.0277778	0.0555556	0.0277778	0.0277778	0	0.0833333	0.0277778	0	0.0555556	0.0277778	0	0	0	0	0	0.0277778	0.0277778	0	0	0
Sabugí	3	0	6	3	2	0	0	2	0	0	0	0	0	0	0	0	0	0	0	0	0	1	1	1	19	Sab
Sabugí	0.157895	0	0.315789	0.157895	0.105263	0	0	0.105263	0	0	0	0	0	0	0	0	0	0	0	0	0	0.0526316	0.0526316	0.0526316

## Sheet: Frequencia
Samples	RVR	RPL	PG	PEC	UA	BA	MC	MG	PC	ARBT	DP	TPM	MM	Bmo	CSF	PM	ARU	BLPM	DS	PRC	MPS	PLC	Clep	PDm		Reservoir
Poções	0.225	0.125	0.275	0.1	0.05	0.05	0.025	0.025	0.025	0.05	0.025	0.025	0	0	0	0	0	0	0	0	0	0	0	0		PO
Sumé	0.166667	0	0.111111	0	0	0.277778	0	0	0	0	0	0	0.0555556	0.0555556	0.0555556	0.111111	0.0555556	0.0555556	0.0555556	0	0	0	0	0		SU
Traíras	0.138889	0	0.305556	0.166667	0.0277778	0.0555556	0.0277778	0.0277778	0	0.0833333	0.0277778	0	0.0555556	0.0277778	0	0	0	0	0	0.0277778	0.0277778	0	0	0		TRA
Sabugí	0.157895	0	0.315789	0.157895	0.105263	0	0	0.105263	0	0	0	0	0	0	0	0	0	0	0	0	0	0.0526316	0.0526316	0.0526316		SAB
										PC	ARBT	DP	TPM	MM	Bmo	CSF	PM	ARU	BLPM	DS	PRC	MPS	PLC	Clep	PDm
									Poções	2.5	5	2.5	2.5	0	0	0	0	0	0	0	0	0	0	0	0
									Sumé	0	0	0	0	5.55556	5.55556	5.55556	11.1111	5.55556	5.55556	5.55556	0	0	0	0	0
									Traíras	0	8.33333	2.77778	0	5.55556	2.77778	0	0	0	0	0	2.77778	2.77778	0	0	0
									Sabugí	0	0	0	0	0	0	0	0	0	0	0	0	0	5.26316	5.26316	5.26316

## Sheet: Não conserv presen ausen
	RVR	RPL	PG	PEC	UA	BA	MC	MG	PC	ARBT	DP	ATP	MM	Bmo	CSF	PM	BLPM	DS	PRC	Clep	PDm		Reservoir
2	0	1	0	0	0	0	0	0	0	0	0	0	0	0	0	0	0	0	0	0	0		Poções
3	0	0	0	1	0	0	0	0	0	0	0	0	0	0	0	0	0	0	0	0	0		Poções
4	0	0	0	0	0	0	0	0	1	0	0	0	0	0	0	0	0	0	0	0	0		Poções
5	0	0	0	0	0	0	0	0	0	1	0	0	0	0	0	0	0	0	0	0	0		Poções
8	1	0	0	0	0	0	0	0	0	0	0	0	0	0	0	0	0	0	0	0	0		Poções
9	0	0	0	1	1	0	0	0	0	0	0	0	0	0	0	0	0	0	0	0	0		Poções
10	0	0	1	0	0	0	0	0	0	0	0	0	0	0	0	0	0	0	0	0	0		Poções
11	0	1	0	0	0	0	0	0	0	0	0	0	0	0	0	0	0	0	0	0	0		Poções
12	0	0	1	0	0	0	1	0	0	1	0	0	0	0	0	0	0	0	0	0	0		Poções
13	1	0	0	0	0	0	0	0	0	0	0	0	0	0	0	0	0	0	0	0	0		Poções
14	1	0	1	0	0	0	0	0	0	1	0	0	0	0	0	0	0	0	0	0	0		Poções
15	0	0	0	1	0	0	0	0	0	0	0	0	0	0	0	0	0	0	0	0	0		Poções
16	1	0	0	0	0	0	0	0	0	0	0	0	0	0	0	0	0	0	0	0	0		Poções
17	1	0	0	0	0	0	0	0	0	0	0	0	0	0	0	0	0	0	0	0	0		Poções
18	0	0	0	0	0	0	0	1	0	0	0	0	0	0	0	0	0	0	0	0	0		Poções
19	0	0	0	0	1	0	0	0	0	0	0	0	0	0	0	0	0	0	0	0	0		Poções
20	0	1	0	0	0	0	0	0	0	0	0	0	0	0	0	0	0	0	0	0	0		Poções
21	0	0	1	0	0	0	0	0	0	1	0	0	0	0	0	0	0	0	0	0	0		Poções
22	0	0	1	0	0	0	0	0	0	0	0	0	0	0	0	0	0	0	0	0	0		Poções
23	1	0	0	0	0	0	0	0	0	0	0	0	0	0	0	0	0	0	0	0	0		Poções
24	0	0	1	0	0	0	0	0	0	0	0	0	0	0	0	0	0	0	0	0	0		Poções
25	0	0	0	1	0	0	0	0	0	0	0	0	0	0	0	0	0	0	0	0	0		Poções
26	0	1	0	0	0	0	0	0	0	0	0	0	0	0	0	0	0	0	0	0	0		Poções
27	1	0	1	0	0	0	0	0	0	0	0	0	0	0	0	0	0	0	0	0	0		Poções
28	0	0	1	0	0	0	0	0	0	0	0	0	0	0	0	0	0	0	0	0	0		Poções
29	0	1	1	0	0	0	0	0	0	0	0	0	0	0	0	0	0	0	0	0	0		Poções
30	1	0	0	0	0	0	0	0	0	0	0	0	0	0	0	0	0	0	0	0	0		Poções
31	0	1	0	0	0	0	0	0	0	0	0	0	0	0	0	0	0	0	0	0	0		Poções
32	0	0	1	0	0	0	0	0	0	0	0	0	0	0	0	0	0	0	0	0	0		Poções
33	0	0	0	0	0	0	0	0	0	0	0	1	0	0	0	0	0	0	0	0	0		Poções
34	1	0	0	0	0	0	0	0	0	1	0	0	0	0	0	0	0	0	0	0	0		Poções
36	0	0	1	0	0	0	0	0	0	0	0	0	0	0	0	0	0	0	0	0	0		Poções
37	0	1	1	0	0	0	0	0	0	0	0	0	0	0	0	0	0	0	0	0	0		Poções
38	1	0	0	0	0	0	0	0	0	0	0	0	0	0	0	0	0	0	0	0	0		Poções
39	0	0	1	0	0	0	0	0	0	0	0	0	0	0	0	0	0	0	0	0	0		Traíras
41	0	0	0	0	0	0	1	0	0	0	0	0	0	0	0	0	0	0	0	0	0		Traíras
42	1	0	0	0	0	0	0	0	0	0	0	0	0	0	0	0	0	0	0	0	0		Traíras
43	0	0	1	1	0	0	0	0	0	0	0	0	0	0	0	0	0	0	0	0	0		Traíras
44	0	0	0	1	0	0	0	0	0	0	0	0	0	0	0	0	0	1	0	0	0		Traíras
45	0	0	1	0	0	0	0	0	0	0	0	0	0	0	0	0	0	0	0	0	0		Traíras
46	0	0	1	0	0	0	0	0	0	1	0	0	0	1	0	0	0	0	0	0	0		Traíras
47	0	0	0	1	0	0	0	0	0	0	0	0	0	0	0	0	0	0	0	0	0		Traíras
51	1	0	0	0	0	0	0	0	0	0	0	0	0	0	0	0	0	0	0	0	0		Traíras
52	0	0	1	0	0	0	0	0	0	1	0	0	0	0	0	0	0	0	0	0	0		Traíras
53	0	1	0	0	0	0	0	0	0	0	0	0	0	0	0	0	0	0	0	0	0		Traíras
54	0	1	1	0	0	0	1	0	0	0	0	0	0	0	0	0	0	0	0	0	0		Traíras
55	0	1	0	0	0	0	0	0	0	0	0	0	0	0	0	0	0	0	0	0	0		Traíras
56	0	0	1	0	0	0	0	0	0	0	0	0	0	0	0	0	0	0	1	0	0		Traíras
57	0	0	1	0	0	0	0	0	0	0	0	0	0	0	0	0	0	0	0	0	0		Traíras
58	0	0	1	1	0	0	0	0	0	0	0	0	0	0	0	0	0	0	0	0	0		Traíras
61	0	0	0	0	0	0	0	0	0	0	0	0	1	0	0	0	0	0	0	0	0		Traíras
62	0	0	1	0	0	0	0	0	0	0	0	0	0	0	0	0	0	0	0	0	0		Traíras
63	1	0	0	1	0	0	0	0	0	0	0	0	0	0	0	0	0	0	0	0	0		Traíras
64	0	0	1	0	0	0	0	0	0	0	0	0	1	0	0	0	0	0	0	0	0		Traíras
65	1	0	1	0	0	0	0	0	0	0	0	1	0	0	0	0	0	0	0	0	0		Traíras
66	0	0	1	0	0	0	0	0	0	1	0	0	0	0	0	0	0	0	0	0	0		Traíras
67	1	0	0	0	0	0	0	0	0	0	0	0	0	0	0	0	0	0	0	0	0		Traíras
71	1	0	0	0	0	0	0	0	0	0	0	0	0	0	0	0	0	0	0	0	0		Sabugí
77	1	0	0	0	0	0	0	0	0	0	1	0	0	0	0	0	0	0	0	0	0		Sabugí
78	0	0	1	0	1	0	0	0	0	0	0	0	0	0	0	0	0	0	0	0	0		Sabugí
79	0	0	1	0	0	0	0	0	0	0	0	0	0	0	0	0	0	0	0	1	0		Sabugí
80	0	0	1	0	0	0	0	1	0	0	0	0	0	0	0	0	0	0	0	0	0		Sabugí
81	1	0	0	1	0	0	0	0	0	0	0	0	0	0	0	0	0	0	0	0	0		Sabugí
82	0	0	1	0	0	0	0	0	0	0	0	0	0	0	0	0	0	0	0	0	0		Sabugí
84	0	0	1	0	0	0	0	0	0	0	0	0	0	0	0	0	0	0	0	0	0		Sabugí
85	0	0	0	1	1	0	0	0	0	0	0	0	0	0	0	0	0	0	0	0	0		Sabugí
86	0	0	0	0	0	0	0	1	0	0	0	0	0	0	0	0	0	0	0	0	0		Sabugí
87	0	0	0	1	0	0	0	0	0	0	0	0	0	0	0	0	0	0	0	0	0		Sabugí
91	0	0	1	1	0	0	0	0	1	0	0	0	0	0	0	0	0	0	0	0	0		Sabugí
102	1	0	1	0	0	0	0	0	0	0	0	0	0	0	0	0	0	0	0	0	0		Sabugí
104	0	0	0	0	0	0	0	0	0	0	0	0	0	0	0	0	0	0	0	0	1		Sabugí
110	1	1	0	0	0	0	0	0	0	0	0	0	0	0	0	0	0	0	0	0	0		Sumé
111	0	0	0	0	0	0	0	0	0	0	0	0	1	0	1	0	0	0	0	0	0		Sumé
113	1	1	0	0	0	0	0	0	0	0	0	0	0	0	0	0	0	0	0	0	0		Sumé
114	0	0	1	0	0	0	0	0	0	0	0	0	0	1	0	0	0	0	0	0	0		Sumé
115	0	1	0	0	0	0	0	0	0	0	0	0	0	0	0	0	0	0	0	0	0		Sumé
117	1	1	0	0	0	0	0	0	0	0	0	0	0	0	0	0	0	0	0	0	0		Sumé
118	1	0	0	0	0	0	0	0	0	0	0	0	0	0	0	0	0	0	0	0	0		Sumé
119	1	0	0	0	0	0	0	0	0	0	0	0	0	0	0	0	0	0	0	0	0		Sumé
120	0	0	1	0	0	0	0	0	0	1	0	0	0	0	0	0	0	0	0	0	0		Sumé
121	0	0	1	0	0	0	0	1	0	0	0	0	0	0	0	0	0	0	0	0	0		Sumé
122	0	0	0	0	0	0	1	0	0	0	0	0	0	0	0	0	0	0	0	0	0		Sumé
123	1	0	0	0	0	0	0	0	0	0	0	0	0	0	0	1	0	0	0	0	0		Sumé
124	0	0	0	0	0	0	0	0	0	0	0	0	0	0	0	1	0	0	0	0	0		Sumé
125	0	0	1	0	0	0	0	0	0	0	0	0	0	0	0	0	0	0	0	0	0		Sumé

## Sheet: titulos
				Redução do volume da barragem	Reservatório precisa de limpeza	Poluição em geral	Poluida com esgoto cidade	Uso de agrotóxico	Barragem aterrada	Mau cheiro	Mau gerenciamento	Plantio de capim	Água ruim, mas boa porque é o que tem	Diminuição da produção	Atividades de pesca	Muito mato	Bichos mortos	Existência de casas sem fossa	Peixe morto	A barragem está limpa, mas podia melhorar	Desmatamento	Pessoas reclamam	Causou Leptospirose	Peixe diminuiu		Reservoir
				RVR	RPL	PG	PEC	UA	BA	MC	MG	PC	ARBT	DP	ATP	MM	Bmo	CSF	PM	BLPM	DS	PRC	Clep	PDm
Redução do volume da barragem	Reservatório precisa de limpeza	Poluição em geral	Poluida com esgoto cidade	Uso de agrotóxico	Barragem aterrada	Mau cheiro	Mau gerenciamento	Plantio de capim	Água ruim, mas boa porque é o que tem	Diminuição da produção	Atividades de pesca	Muito mato	Bichos mortos	Existência de casas sem fossa	Peixe morto	A barragem está limpa, mas podia melhorar	Desmatamento	Pessoas reclamam	Causou Leptospirose	Peixe diminuiu
RVR	RPL	PG	PEC	UA	BA	MC	MG	PC	ARBT	DP	ATP	MM	Bmo	CSF	PM	BLPM	DS	PRC	Clep	PDm
