# Supplementary material for: Perception of the local community: What is their relationship with environmental quality indicators of reservoirs?
Source: PLoS One. 2022 Jan 21;17(1):e0261945. doi: 10.1371/journal.pone.0261945 (PMC8782485; doi:10.1371/journal.pone.0261945)
Supplement: S5 Data — (XLSX) [file pone.0261945.s006.xlsx]

## Sheet: Pausagem
Sample	Residência	Linhas de transmissão	Cercas	Pastagem	Agricultura		Reservoir
SA1JU	0	0	1	0	0		Sabu.
SA2JU	0	0	1	0	0		Sabu.
SA3JU	0	0	1	0	0		Sabu.
SA4JU	0	0	0	0	0		Sabu.
SA5JU	0	0	0	0	0		Sabu.
SA6JU	0	0	1	0	0		Sabu.
SA7JU	0	0	0	0	0		Sabu.
SA8JU	0	0	0	0	0		Sabu.
SA9JU	0	1	0	0	0		Sabu.
SA10JU	0	1	0	0	0		Sabu.
SA11JU	0	1	1	0	0		Sabu.
SA12JU	0	1	0	0	0		Sabu.
SA13JU	0	0	0	0	0		Sabu.
SA14JU	0	0	0	0	0		Sabu.
SA15JU	0	0	0	0	0		Sabu.
SA16JU	0	0	0	0	1		Sabu.
SA17JU	0	1	0	0	0		Sabu.
SA18JU	0	1	0	0	0		Sabu.
SA19JU	0	1	0	0	0		Sabu.
SA20JU	0	0	0	0	0		Sabu.
SA21JU	0	0	0	0	0		Sabu.
SA22JU	0	0	0	0	0		Sabu.
SA23JU	0	1	0	0	0		Sabu.
SA24JU	0	1	0	0	0		Sabu.
SA25JU	0	0	0	0	0		Sabu.
SA26JU	0	0	0	0	0		Sabu.
SA27JU	0	1	0	0	1		Sabu.
SA28JU	0	0	0	0	0		Sabu.
SA29JU	0	0	0	0	0		Sabu.
SA30JU	0	1	0	0	0		Sabu.
SA31JU	0	0	0	0	0		Sabu.
TR37JU	1	0	0	1	1		Tra.
TR38JU	1	1	0	1	1		Tra.
TR39JU	1	0	0	1	1		Tra.
TR40JU	1	1	0	1	1		Tra.
TR41JU	1	0	0	1	1		Tra.
TR42JU	1	1	1	1	0		Tra.
TR43JU	1	1	0	1	1		Tra.
TR44JU	1	1	0	1	0		Tra.
TR45JU	1	1	0	0	1		Tra.
TR46JU	1	1	0	0	1		Tra.
SU123JU	0	0	1	0	0		Sum.
SU124JU	0	0	0	0	0		Sum.
SU125JU	0	0	0	0	0		Sum.
SU126JU	0	0	0	0	0		Sum.
SU127JU	0	0	0	0	0		Sum.
SU128JU	0	0	0	0	0		Sum.
SU129JU	0	0	0	0	0		Sum.
SU130JU	0	0	0	0	0		Sum.
SU131JU	0	1	0	0	0		Sum.
SU132JU	0	0	0	0	0		Sum.
SU133JU	0	0	0	0	0		Sum.
SU134JU	1	0	0	1	1		Sum.
SU135JU	1	0	0	1	1		Sum.
SU136JU	0	0	0	0	0		Sum.
SU137JU	0	1	1	0	0		Sum.
SU138JU	0	0	0	0	0		Sum.
SU139JU	0	0	1	0	0		Sum.
SU140JU	0	0	0	0	0		Sum.
SU141JU	1	0	0	1	1		Sum.
SU142JU	1	0	0	1	1		Sum.
SU143JU	0	0	1	1	0		Sum.
SU144JU	1	0	1	1	1		Sum.
SU145JU	0	0	0	0	0		Sum.
PO151JU	1	0	0	1	0		Po.
PO152JU	1	0	0	1	1		Po.
PO153JU	0	0	0	0	0		Po.
PO154JU	0	0	0	0	0		Po.
PO155JU	0	0	0	0	0		Po.
PO156JU	0	0	0	0	0		Po.
PO157JU	1	0	1	0	1		Po.
PO158JU	1	0	0	0	1		Po.
PO159JU	0	0	0	0	0		Po.
PO160JU	0	0	0	0	0		Po.
PO161JU	0	0	0	0	0		Po.
PO162JU	0	0	0	1	0		Po.
PO163JU	0	0	0	0	0		Po.
PO164JU	0	0	0	0	0		Po.
PO165JU	1	0	1	0	0		Po.
PO166JU	1	0	0	1	1		Po.
PO167JU	0	0	0	0	0		Po.
PO168JU	0	0	0	0	0		Po.
PO169JU	0	0	0	0	0		Po.
PO170JU	1	0	0	0	0		Po.
PO171JU	1	0	0	0	1		Po.
PO172JU	0	0	0	0	0		Po.
PO173JU	0	0	0	0	0		Po.
PO174JU	0	0	0	0	0		Po.
SA1SET	0	0	0	0	0		Sabu.
SA2SET	0	0	0	0	0		Sabu.
SA3SET	0	0	0	0	0		Sabu.
SA4SET	0	0	0	0	0		Sabu.
SA5SET	0	0	0	0	0		Sabu.
SA6SET	0	0	1	0	0		Sabu.
SA7SET	0	0	0	0	0		Sabu.
SA8SET	0	0	1	0	0		Sabu.
SA9SET	0	0	0	0	0		Sabu.
SA10SET	0	0	0	0	0		Sabu.
SA11SET	1	0	1	1	0		Sabu.
SA12SET	1	0	1	0	0		Sabu.
SA13SET	1	0	1	0	0		Sabu.
SA14SET	0	0	0	0	0		Sabu.
SA15SET	1	0	1	0	0		Sabu.
SA16SET	0	1	0	0	0		Sabu.
SA17SET	0	1	1	0	0		Sabu.
SA18SET	0	0	0	0	0		Sabu.
SA19SET	1	0	0	0	0		Sabu.
SA20SET	0	0	0	0	0		Sabu.
SA21SET	0	0	0	0	0		Sabu.
SA22SET	0	1	0	0	0		Sabu.
SA23SET	1	1	0	0	1		Sabu.
SA24SET	1	1	0	0	0		Sabu.
SA25SET	1	1	0	0	0		Sabu.
SA26SET	1	1	0	0	0		Sabu.
SA28SET	1	0	0	0	1		Sabu.
SA29SET	0	0	0	0	0		Sabu.
SA30SET	0	0	0	0	0		Sabu.
SA31SET	0	0	0	0	0		Sabu.
TR37SET	1	0	0	1	1		Tra.
TR38SET	1	0	1	1	1		Tra.
TR39SET	1	0	1	1	1		Tra.
TR40SET	0	0	0	0	0		Tra.
TR41SET	1	0	0	0	1		Tra.
TR42SET	1	0	0	0	1		Tra.
TR43SET	1	0	0	1	1		Tra.
TR44SET	1	0	0	0	0		Tra.
TR45SET	0	0	0	0	0		Tra.
TR46SET	0	0	0	0	0		Tra.
SU123SET	0	0	1	1	1		Sum.
SU124SET	0	0	1	0	0		Sum.
SU125SET	0	1	1	0	0		Sum.
SU126SET	0	1	0	0	0		Sum.
SU127SET	0	0	0	1	1		Sum.
SU128SET	0	0	0	0	0		Sum.
SU130SET	0	0	0	0	0		Sum.
SU131SET	1	1	1	0	0		Sum.
SU132SET	0	0	1	0	0		Sum.
SU134SET	1	1	1	1	1		Sum.
SU135SET	0	1	0	1	1		Sum.
SU136SET	0	0	0	0	1		Sum.
SU137SET	0	1	1	0	1		Sum.
SU138SET	0	1	1	0	1		Sum.
SU139SET	0	0	0	0	0		Sum.
SU140SET	1	1	1	0	1		Sum.
SU141SET	0	0	1	0	0		Sum.
SU142SET	0	1	1	0	1		Sum.
SU143SET	1	1	1	0	1		Sum.
SU144SET	1	1	1	0	1		Sum.
SU145SET	0	0	1	1	0		Sum.
PO151SET	1	1	1	1	0		Po.
PO152SET	1	1	1	0	0		Po.
PO153SET	0	0	0	0	0		Po.
PO154SET	0	1	1	0	0		Po.
PO156SET	0	0	1	0	0		Po.
PO157SET	0	0	0	0	0		Po.
PO158SET	0	0	1	0	0		Po.
PO160SET	0	0	1	0	1		Po.
PO161SET	1	0	1	1	1		Po.
PO162SET	0	0	1	0	1		Po.
PO163SET	0	0	0	0	0		Po.
PO164SET	0	0	1	0	0		Po.
PO165SET	0	0	1	0	0		Po.
PO166SET	0	0	1	1	0		Po.
PO167SET	0	0	0	0	0		Po.
PO169SET	0	0	0	0	0		Po.
PO170SET	0	1	1	0	1		Po.
PO171SET	0	1	1	0	1		Po.
PO172SET	1	1	0	0	0		Po.
PO173SET	0	0	0	0	1		Po.
PO174SET	0	0	0	0	0		Po.
PO175SET	0	0	0	0	0		Po.
SA1DEC	1	1	1	0	0		Sabu.
SA2DEC	1	1	1	1	0		Sabu.
SA3DEC	0	0	0	1	0		Sabu.
SA4DEC	1	1	1	0	1		Sabu.
SA5DEC	0	0	0	0	0		Sabu.
SA6DEC	0	0	0	0	0		Sabu.
SA7DEC	0	0	0	1	0		Sabu.
SA8DEC	1	1	1	1	1		Sabu.
SA9DEC	1	1	1	1	0		Sabu.
SA10DEC	1	1	1	1	0		Sabu.
SA11DEC	1	1	1	1	1		Sabu.
SA12DEC	1	1	1	1	1		Sabu.
SA13DEC	1	1	1	1	0		Sabu.
SA14DEC	0	0	0	1	0		Sabu.
SA15DEC	1	1	1	1	0		Sabu.
SA16DEC	0	0	0	1	0		Sabu.
SA17DEC	0	0	0	1	0		Sabu.
SA18DEC	1	1	1	1	0		Sabu.
SA19DEC	1	1	1	1	0		Sabu.
SA20DEC	0	0	0	1	0		Sabu.
SA21DEC	0	0	0	1	0		Sabu.
SA22DEC	0	0	0	1	0		Sabu.
SA23DEC	1	1	1	1	1		Sabu.
SA24DEC	1	1	1	1	0		Sabu.
SA25DEC	1	1	1	1	0		Sabu.
SA26DEC	1	1	1	1	0		Sabu.
SA27DEC	1	1	1	1	0		Sabu.
SA28DEC	1	1	1	1	0		Sabu.
SA29DEC	0	0	0	1	0		Sabu.
SA30DEC	0	0	0	1	0		Sabu.
SA31DEC	0	0	0	1	0		Sabu.
TR37DEC	1	1	1	1	1		Tra.
TR38DEC	1	1	1	1	1		Tra.
TR39DEC	1	1	1	1	1		Tra.
TR40DEC	1	1	1	1	1		Tra.
TR41DEC	1	1	1	1	1		Tra.
TR42DEC	1	1	1	1	1		Tra.
TR43DEC	1	1	1	1	1		Tra.
TR44DEC	1	1	1	1	1		Tra.
TR45DEC	1	1	1	1	1		Tra.
TR46DEC	1	1	1	1	1		Tra.
SU123DEC	0	0	0	0	0		Sum.
SU124DEC	0	0	0	0	0		Sum.
SU126DEC	1	1	1	0	1		Sum.
SU127DEC	0	0	0	0	0		Sum.
SU128DEC	0	0	0	1	0		Sum.
SU129DEC	0	0	0	1	0		Sum.
SU130DEC	0	0	0	1	0		Sum.
SU131DEC	0	0	0	1	0		Sum.
SU132DEC	0	0	0	1	0		Sum.
SU133DEC	0	0	0	1	0		Sum.
SU134DEC	1	1	1	1	1		Sum.
SU135DEC	1	1	1	1	0		Sum.
SU136DEC	1	1	1	1	1		Sum.
SU137DEC	0	0	0	1	0		Sum.
SU138DEC	0	0	0	1	0		Sum.
SU139DEC	1	1	1	1	1		Sum.
SU140DEC	1	1	1	1	1		Sum.
SU141DEC	0	0	0	0	0		Sum.
SU142DEC	1	1	1	1	0		Sum.
SU143DEC	1	1	1	0	0		Sum.
SU144DEC	0	0	0	1	0		Sum.
SU145DEC	1	1	1	1	0		Sum.
PO151DEC	1	1	1	1	1		Po.
PO152DEC	1	1	1	1	1		Po.
PO154DEC	1	1	1	1	0		Po.
PO156DEC	1	1	1	1	1		Po.
PO158DEC	1	1	1	0	0		Po.
PO161DEC	1	1	1	0	0		Po.
PO162DEC	1	1	1	1	0		Po.
PO163DEC	0	0	0	0	0		Po.
PO164DEC	0	0	0	1	0		Po.
PO165DEC	0	0	0	0	1		Po.
PO166DEC	1	1	1	1	1		Po.
PO167DEC	0	0	0	1	0		Po.
PO168DEC	0	0	0	1	0		Po.
PO169DEC	1	1	1	1	0		Po.
PO170DEC	0	0	0	1	0		Po.
PO171DEC	1	1	1	1	1		Po.
PO172DEC	1	1	1	1	1		Po.
PO173DEC	1	1	1	1	1		Po.
PO174DEC	0	0	0	0	0		Po.
PO175DEC	0	0	0	0	0		Po.
SA1MAR	0	0	0	0	0		Sabu.
SA2MAR	0	0	0	0	0		Sabu.
SA3MAR	0	0	0	0	0		Sabu.
SA4MAR	0	0	0	0	0		Sabu.
SA5MAR	0	0	0	0	0		Sabu.
SA6MAR	0	0	0	0	0		Sabu.
SA7MAR	0	0	0	0	0		Sabu.
SA8MAR	0	0	1	0	1		Sabu.
SA9MAR	0	1	0	0	0		Sabu.
SA10MAR	0	0	0	1	1		Sabu.
SA11MAR	1	1	0	1	0		Sabu.
SA12MAR	0	1	0	1	1		Sabu.
SA13MAR	0	0	0	1	0		Sabu.
SA14MAR	0	0	0	1	0		Sabu.
SA15MAR	0	0	0	0	0		Sabu.
SA16MAR	0	0	0	1	0		Sabu.
SA17MAR	0	0	0	1	0		Sabu.
SA18MAR	0	0	0	1	0		Sabu.
SA19MAR	0	1	1	1	0		Sabu.
SA20MAR	0	0	0	0	0		Sabu.
SA21MAR	0	0	0	0	0		Sabu.
SA22MAR	0	1	1	0	0		Sabu.
SA23MAR	1	1	0	0	0		Sabu.
SA24MAR	0	1	0	0	0		Sabu.
SA25MAR	0	0	0	0	0		Sabu.
SA26MAR	0	1	0	0	0		Sabu.
SA27MAR	0	1	0	0	0		Sabu.
SA28MAR	0	1	0	0	0		Sabu.
SA29MAR	0	0	0	0	0		Sabu.
SA30MAR	0	1	0	0	0		Sabu.
SA31MAR	0	1	0	0	0		Sabu.
TR37MAR	1	1	1	1	1		Tra.
TR38MAR	0	1	1	0	1		Tra.
TR39MAR	1	1	1	0	0		Tra.
TR40MAR	0	0	0	0	1		Tra.
TR41MAR	1	1	1	0	1		Tra.
TR42MAR	1	1	1	1	1		Tra.
TR43MAR	1	1	1	0	0		Tra.
TR44MAR	0	0	0	0	0		Tra.
TR45MAR	1	1	1	1	1		Tra.
TR46MAR	1	1	0	0	0		Tra.
SU123MAR	1	1	0	0	0		Sum.
SU124MAR	0	0	0	0	0		Sum.
SU126MAR	0	1	0	0	0		Sum.
SU127MAR	0	0	0	0	0		Sum.
SU128MAR	0	0	0	0	0		Sum.
SU129MAR	0	0	0	0	0		Sum.
SU130MAR	0	0	1	0	1		Sum.
SU131MAR	1	1	0	0	0		Sum.
SU132MAR	0	0	0	0	0		Sum.
SU133MAR	0	0	0	0	0		Sum.
SU134MAR	0	0	0	0	0		Sum.
SU135MAR	1	1	0	0	1		Sum.
SU136MAR	0	0	1	0	0		Sum.
SU137MAR	0	0	1	0	0		Sum.
SU138MAR	0	1	0	0	1		Sum.
SU139MAR	0	0	0	0	0		Sum.
SU140MAR	0	0	1	0	1		Sum.
SU141MAR	0	0	1	0	1		Sum.
SU142MAR	1	0	1	1	1		Sum.
SU143MAR	0	0	1	0	0		Sum.
SU144MAR	0	0	0	0	0		Sum.
SU145MAR	0	0	1	0	0		Sum.
PO151MAR	0	0	0	0	0		Po.
PO152MAR	0	1	0	0	0		Po.
PO154MAR	0	0	0	0	0		Po.
PO156MAR	0	0	0	0	0		Po.
PO158MAR	0	0	0	0	0		Po.
PO161MAR	0	0	0	1	1		Po.
PO162MAR	0	0	1	0	1		Po.
PO163MAR	0	0	0	0	0		Po.
PO164MAR	0	0	0	0	0		Po.
PO165MAR	0	0	0	0	0		Po.
PO166MAR	0	0	0	0	0		Po.
PO167MAR	0	0	0	0	0		Po.
PO168MAR	0	0	0	0	0		Po.
PO169MAR	0	0	0	0	0		Po.
PO170MAR	0	0	0	0	0		Po.
PO171MAR	0	0	1	0	0		Po.
PO172MAR	1	1	1	0	0		Po.

## Sheet: paisagem 2
Sample	Residência 5 metros	Linhas de transmissão	Cerca 5 metros	Pastagem 5 metros	Agricultura 5 metros	Residência 50 metros	Linhas de transmissão 50 mestros	Cerca 50 metros	Pastagem	Agricultura 50 metros
SA1JU	0	0	0	0	0	0	0	1	0	0
SA2JU	0	0	0	0	0	0	0	1	0	0
SA3JU	0	0	0	0	0	0	0	1	0	0
SA4JU	0	0	0	0	0	0	0	0	0	0
SA5JU	0	0	0	0	0	0	0	0	0	0
SA6JU	0	0	0	0	0	0	0	1	0	0
SA7JU	0	0	0	0	0	0	0	0	0	0
SA8JU	0	0	0	0	0	0	0	0	0	0
SA9JU	0	0	0	0	0	0	1	0	0	0
SA10JU	0	0	0	0	0	0	1	0	0	0
SA11JU	0	0	0	0	0	0	1	1	0	0
SA12JU	0	0	0	0	0	0	1	0	0	0
SA13JU	0	0	0	0	0	0	0	0	0	0
SA14JU	0	0	0	0	0	0	0	0	0	0
SA15JU	0	0	0	0	0	0	0	0	0	0
SA16JU	0	0	0	0	1	0	0	0	0	0
SA17JU	0	0	0	0	0	0	1	0	0	0
SA18JU	0	0	0	0	0	0	1	0	0	0
SA19JU	0	0	0	0	0	0	1	0	0	0
SA20JU	0	0	0	0	0	0	0	0	0	0
SA21JU	0	0	0	0	0	0	0	0	0	0
SA22JU	0	0	0	0	0	0	0	0	0	0
SA23JU	0	0	0	0	0	0	1	0	0	0
SA24JU	0	0	0	0	0	0	1	0	0	0
SA25JU	0	0	0	0	0	0	0	0	0	0
SA26JU	0	0	0	0	0	0	0	0	0	0
SA27JU	0	0	0	0	0	0	1	0	0	1
SA28JU	0	0	0	0	0	0	0	0	0	0
SA29JU	0	0	0	0	0	0	0	0	0	0
SA30JU	0	0	0	0	0	0	1	0	0	0
SA31JU	0	0	0	0	0	0	0	0	0	0
TR37JU	0	0	0	1	1	1	0	0	1	1
TR38JU	1	0	0	1	1	1	1	0	1	1
TR39JU	1	0	0	1	1	1	0	0	1	1
TR40JU	0	0	0	0	1	1	1	0	1	1
TR41JU	1	0	0	0	0	1	0	0	1	1
TR42JU	1	0	0	1	0	1	1	1	1	0
TR43JU	0	0	0	1	1	1	1	0	0	1
TR44JU	0	0	0	1	0	1	1	0	0	1
TR45JU	0	0	0	0	1	1	1	0	0	1
TR46JU	1	0	0	0	1	1	1	0	0	1
CR52JU	1	1	0	1	0	1	1	0	0	0
CR53JU	1	0	0	0	0	1	0	0	0	0
CR54JU	1	0	0	0	0	1	0	0	0	0
CR55JU	1	1	0	0	0	1	1	0	0	0
CR57JU	0	0	0	0	1	0	0	0	1	1
CR61JU	0	0	0	0	0	0	1	1	0	0
CR62JU	0	0	0	0	0	0	1	1	0	0
CR65JU	0	0	0	0	0	0	1	1	0	0
CR71JU	0	0	0	0	0	0	1	1	0	0
CR72JU	0	0	0	0	0	0	0	0	0	0
CR73JU	0	0	0	0	0	0	0	0	0	0
CR75JU	0	0	0	0	0	0	0	0	0	0
CR76JU	0	0	0	0	0	0	0	0	0	0
CO87JU	0	0	0	0	0	0	0	0	0	0
CO88JU	0	0	0	0	0	0	0	0	0	0
CO89JU	0	0	0	0	0	0	0	0	0	0
CO90JU	0	0	0	0	0	0	0	0	0	0
CO91JU	0	0	0	0	0	0	0	0	0	0
CO92JU	0	0	0	0	0	0	0	0	0	0
CO93JU	0	0	0	0	0	0	0	0	0	0
CO94JU	0	0	0	0	0	0	0	0	0	0
CO95JU	0	0	0	0	0	0	0	0	0	0
CO96JU	0	0	1	0	0	0	0	0	0	0
CO97JU	0	0	1	0	0	0	0	0	0	0
CO98JU	0	0	0	0	0	0	0	0	0	0
CO99JU	0	0	0	0	0	0	0	0	0	0
CO100JU	0	0	0	0	0	0	0	0	0	0
CO101JU	0	0	0	0	0	0	0	0	0	0
CO102JU	0	0	0	0	0	1	0	0	1	1
CO103JU	1	0	0	1	1	0	0	0	0	0
CO104JU	1	1	0	0	0	0	0	0	0	0
CO105JU	0	0	0	0	0	0	0	0	0	0
CO106JU	0	0	0	0	0	0	0	0	0	0
CO107JU	0	0	0	1	1	0	0	0	0	1
CO108JU	0	0	1	0	0	0	0	0	0	0
CO109JU	0	0	0	1	0	0	0	0	1	0
CO110JU	1	0	0	0	1	0	0	0	0	1
CO111JU	0	0	0	0	0	0	0	0	0	0
SU123JU	0	0	1	0	0	0	0	1	0	0
SU124JU	0	0	0	0	0	0	0	0	0	0
SU125JU	0	0	0	0	0	0	0	0	0	0
SU126JU	0	0	0	0	0	0	0	0	0	0
SU127JU	0	0	0	0	0	0	0	0	0	0
SU128JU	0	0	0	0	0	0	0	0	0	0
SU129JU	0	0	0	0	0	0	0	0	0	0
SU130JU	0	0	0	0	0	0	0	0	0	0
SU131JU	0	0	0	0	0	0	1	0	0	0
SU132JU	0	0	0	0	0	0	0	0	0	0
SU133JU	0	0	0	0	0	0	0	0	0	0
SU134JU	1	0	0	1	1	1	0	0	1	0
SU135JU	1	0	0	1	1	1	0	0	1	1
SU136JU	0	0	0	0	0	0	0	0	0	0
SU137JU	0	0	0	0	0	0	1	1	0	0
SU138JU	0	0	0	0	0	0	0	0	0	0
SU139JU	0	0	1	0	0	0	0	1	0	0
SU140JU	0	0	0	0	0	0	0	0	0	0
SU141JU	1	0	0	1	1	1	0	0	1	1
SU142JU	1	0	0	1	1	0	0	0	1	0
SU143JU	0	0	1	0	0	0	0	1	1	0
SU144JU	1	0	0	1	1	0	0	1	1	1
SU145JU	0	0	0	0	0	0	0	0	0	0
PO151JU	1	0	0	1	0	0	0	0	1	0
PO152JU	1	0	0	1	1	0	0	0	0	0
PO153JU	0	0	0	0	0	0	0	0	0	0
PO154JU	0	0	0	0	0	0	0	0	0	0
PO155JU	0	0	0	0	0	0	0	0	0	0
PO156JU	0	0	0	0	0	0	0	0	0	0
PO157JU	1	0	1	0	1	0	0	0	0	1
PO158JU	1	0	0	0	1	1	0	0	0	1
PO159JU	0	0	0	0	0	0	0	0	0	0
PO160JU	0	0	0	0	0	0	0	0	0	0
PO161JU	0	0	0	0	0	0	0	0	0	0
PO162JU	0	0	0	1	0	0	0	0	1	0
PO163JU	0	0	0	0	0	0	0	0	0	0
PO164JU	0	0	0	0	0	0	0	0	0	0
PO165JU	1	0	1	0	0	1	0	0	0	0
PO166JU	0	0	0	0	1	1	0	0	1	1
PO167JU	0	0	0	0	0	0	0	0	0	0
PO168JU	0	0	0	0	0	0	0	0	0	0
PO169JU	0	0	0	0	0	0	0	0	0	0
PO170JU	1	0	0	0	0	1	0	0	0	0
PO171JU	1	0	0	0	1	1	0	0	0	0
PO172JU	0	0	0	0	0	0	0	0	0	0
PO173JU	0	0	0	0	0	0	0	0	0	0
PO174JU	0	0	0	0	0	0	0	0	0	0
SA1SET	0	0	0	0	0	0	0	0	0	0
SA2SET	0	0	0	0	0	0	0	0	0	0
SA3SET	0	0	0	0	0	0	0	0	0	0
SA4SET	0	0	0	0	0	0	0	0	0	0
SA5SET	0	0	0	0	0	0	0	0	0	0
SA6SET	0	0	1	0	0	0	0	0	0	0
SA7SET	0	0	0	0	0	0	0	0	0	0
SA8SET	0	0	1	0	0	0	0	0	0	0
SA9SET	0	0	0	0	0	0	0	0	0	0
SA10SET	0	0	0	0	0	0	0	0	0	0
SA11SET	1	0	1	0	0	1	0	0	1	0
SA12SET	1	0	1	0	0	0	0	0	0	0
SA13SET	1	0	1	0	0	0	0	0	0	0
SA14SET	0	0	0	0	0	0	0	0	0	0
SA15SET	1	0	1	0	0	0	0	0	0	0
SA16SET	0	0	0	0	0	0	1	0	0	0
SA17SET	0	0	1	0	0	0	1	0	0	0
SA18SET	0	0	0	0	0	0	0	0	0	0
SA19SET	1	0	0	0	0	0	0	0	0	0
SA20SET	0	0	0	0	0	0	0	0	0	0
SA21SET	0	0	0	0	0	0	0	0	0	0
SA22SET	0	0	0	0	0	0	1	0	0	0
SA23SET	0	0	0	0	0	1	1	0	0	1
SA24SET	0	0	0	0	0	1	1	0	0	0
SA25SET	0	0	0	0	0	1	1	0	0	0
SA26SET	0	0	0	0	0	1	1	0	0	0
SA28SET	1	0	0	0	1	1	0	0	0	0
SA29SET	0	0	0	0	0	0	1	0	0	0
SA30SET	0	0	0	0	0	0	1	0	0	0
SA31SET	0	0	0	0	0	0	1	0	0	0
TR37SET	0	0	0	0	1	1	0	0	1	1
TR38SET	1	0	1	1	1	0	0	0	1	1
TR39SET	1	0	1	1	1	0	0	0	1	1
TR40SET	0	0	0	0	0	1	0	0	0	0
TR41SET	1	0	0	0	1	0	0	0	0	0
TR42SET	1	0	0	0	1	0	0	0	0	0
TR43SET	1	0	0	1	1	0	0	0	1	1
TR44SET	0	0	0	0	0	1	0	0	0	0
TR45SET	0	0	0	0	0	0	0	0	0	0
TR46SET	0	0	0	0	0	0	0	0	0	0
CR52SET	1	0	0	0	0	1	0	0	0	0
CR53SET	1	0	0	0	0	1	0	0	0	0
CR54SET	1	0	0	0	0	1	0	0	0	0
CR55SET	1	0	0	0	0	1	0	0	0	0
CR56SET	0	0	0	0	0	0	0	0	0	0
CR57SET	0	0	0	0	0	0	0	0	0	0
CR58SET	0	0	0	0	0	0	0	0	0	0
CR59SET	0	0	0	0	0	0	0	0	0	0
CR60SET	0	0	0	0	0	0	0	0	0	0
CR61SET	1	0	1	1	0	1	0	0	0	1
CR62SET	0	0	0	0	0	0	0	0	0	0
CR65SET	0	0	0	0	0	0	0	0	0	0
CR71SET	1	0	0	0	0	0	0	0	0	1
CR72SET	1	0	0	0	0	0	0	0	0	1
CR73SET	0	0	0	0	0	0	0	0	0	0
CR75SET	0	0	0	0	0	0	0	0	0	0
CO87SET	0	0	0	0	0	0	0	0	0	0
CO89SET	0	0	0	0	0	0	0	0	0	0
CO90SET	0	0	0	0	0	0	0	0	0	0
CO92SET	0	0	0	0	0	0	0	0	0	0
CO93SET	0	0	0	0	0	0	0	0	0	0
CO94SET	0	0	1	0	0	0	0	0	0	0
CO95SET	0	0	0	0	0	0	0	0	0	0
CO96SET	0	0	0	0	0	0	0	0	0	0
CO97SET	0	0	1	1	0	0	0	0	1	0
CO98SET	0	0	0	0	0	0	0	0	0	0
CO99SET	0	0	0	0	0	0	0	0	0	0
CO101SET	0	0	0	0	0	0	0	0	0	0
CO102SET	0	1	0	1	0	0	0	0	1	0
CO103SET	0	1	0	0	0	0	0	0	0	0
CO104SET	0	1	0	0	0	0	0	0	0	0
CO105SET	1	1	0	0	0	1	0	0	0	0
CO106SET	0	1	0	0	0	0	0	0	0	0
CO107SET	0	0	0	0	0	0	0	0	0	0
CO108SET	0	0	0	0	0	0	0	0	0	0
CO109SET	0	0	0	0	0	0	0	0	0	0
CO110SET	0	0	0	0	0	0	0	0	0	0
CO111SET	0	0	0	0	0	0	0	0	0	0
SU123SET	0	0	1	0	1	0	0	0	1	0
SU124SET	0	0	1	0	0	0	0	0	0	0
SU125SET	0	1	1	0	0	0	0	0	0	0
SU126SET	0	1	0	0	0	0	0	0	0	0
SU127SET	0	0	0	0	1	0	0	0	1	0
SU128SET	0	0	0	0	0	0	0	0	0	0
SU130SET	0	0	0	0	0	0	0	0	0	0
SU131SET	1	1	1	0	0	1	0	0	0	0
SU132SET	0	0	1	0	0	0	0	0	0	0
SU134SET	1	1	1	0	1	1	0	0	1	1
SU135SET	0	1	0	1	1	0	0	0	1	1
SU136SET	0	0	0	0	1	0	0	0	0	0
SU137SET	0	1	1	0	0	0	0	0	0	1
SU138SET	0	1	1	0	0	0	0	0	0	1
SU139SET	0	0	0	0	0	0	0	0	0	0
SU140SET	1	1	1	0	1	0	0	0	0	1
SU141SET	0	0	1	0	0	0	0	0	0	0
SU142SET	0	1	1	0	1	0	0	0	0	1
SU143SET	1	1	1	0	1	1	0	0	0	0
SU144SET	1	1	1	0	1	1	0	0	0	1
SU145SET	0	0	1	1	0	0	0	0	1	0
PO151SET	1	1	1	1	0	0	0	0	1	0
PO152SET	1	1	1	0	0	0	0	0	0	0
PO153SET	0	0	0	0	0	0	0	0	0	0
PO154SET	0	1	1	1	0	0	0	1	0	0
PO156SET	0	0	1	0	0	0	0	0	0	0
PO157SET	0	0	0	0	0	0	0	0	0	0
PO158SET	0	0	1	0	0	0	0	1	0	0
PO160SET	0	0	1	0	1	0	0	0	0	0
PO161SET	1	0	1	0	1	1	0	0	1	0
PO162SET	0	0	1	0	1	0	0	0	0	1
PO163SET	0	0	0	0	0	0	0	0	0	0
PO164SET	0	0	1	0	0	0	0	0	0	0
PO165SET	0	0	1	0	0	0	0	0	0	0
PO166SET	0	0	1	1	0	0	0	0	1	0
PO167SET	0	0	0	0	0	0	0	0	0	0
PO169SET	0	0	0	0	0	0	0	0	0	0
PO170SET	0	1	1	0	1	0	0	0	0	1
PO171SET	0	1	0	1	1	0	0	1	0	0
PO172SET	1	1	0	0	0	1	0	0	0	0
PO173SET	0	0	0	0	1	0	0	0	0	1
PO174SET	0	0	0	0	0	0	0	0	0	0
PO175SET	0	0	0	0	0	0	0	0	0	0
SA1DEC	1	1	1	0	0	1	1	1	0	0
SA2DEC	1	1	1	0	0	0	0	0	1	0
SA3DEC	0	0	0	0	0	0	0	0	1	0
SA4DEC	0	0	0	0	0	1	1	1	0	1
SA5DEC	0	0	0	0	0	0	0	0	0	0
SA6DEC	0	0	0	0	0	0	0	0	0	0
SA7DEC	0	0	0	0	0	0	0	0	1	0
SA8DEC	1	1	1	0	1	1	1	1	1	1
SA9DEC	1	1	1	1	0	1	1	1	1	0
SA10DEC	1	1	1	1	0	1	1	1	1	0
SA11DEC	1	1	1	0	1	1	1	1	1	0
SA12DEC	1	1	1	0	1	1	1	1	1	0
SA13DEC	1	1	1	0	0	1	1	1	1	0
SA14DEC	0	0	0	0	0	0	0	0	1	0
SA15DEC	1	1	1	0	0	1	1	1	1	0
SA16DEC	0	0	0	0	0	0	1	0	1	0
SA17DEC	0	0	0	0	0	0	0	0	1	0
SA18DEC	1	1	1	0	0	1	1	1	1	0
SA19DEC	1	1	1	0	0	1	1	1	1	0
SA20DEC	0	0	0	0	0	0	0	0	1	0
SA21DEC	0	0	0	0	0	0	0	0	1	0
SA22DEC	0	0	0	0	0	0	0	0	1	0
SA23DEC	1	1	1	0	1	1	1	1	1	0
SA24DEC	1	1	1	0	0	1	1	1	1	0
SA25DEC	1	1	1	0	0	1	1	1	1	0
SA26DEC	1	1	1	0	0	1	1	1	1	0
SA27DEC	1	1	1	0	0	1	1	1	1	0
SA28DEC	1	1	1	0	0	1	1	1	1	0
SA29DEC	0	0	0	0	0	0	0	0	1	0
SA30DEC	0	0	0	0	0	0	0	0	1	0
SA31DEC	0	0	0	0	0	0	0	0	1	0
TR37DEC	1	1	1	1	1	1	1	1	1	1
TR38DEC	1	1	1	1	1	1	1	1	1	1
TR39DEC	1	1	1	1	1	1	1	1	1	1
TR40DEC	1	1	1	1	1	1	1	1	1	1
TR41DEC	1	1	1	1	1	1	1	1	1	1
TR42DEC	1	1	1	1	1	1	1	1	1	0
TR43DEC	1	1	1	1	1	1	1	1	1	0
TR44DEC	1	1	1	1	1	1	1	1	1	0
TR45DEC	1	1	1	1	1	1	1	1	1	1
TR46DEC	1	1	1	1	1	1	1	1	1	1
CR52DEC	1	1	1	1	1	1	1	1	1	1
CR53DEC	1	1	1	0	1	1	1	1	1	1
CR54DEC	1	1	1	0	1	1	1	1	1	1
CR55DEC	1	1	1	0	1	1	1	1	1	1
CR57DEC	1	1	1	0	1	1	1	1	1	1
CR58DEC	0	0	0	0	0	1	1	1	0	0
CR59DEC	1	1	1	0	1	1	1	1	0	1
CR60DEC	1	1	1	0	1	1	1	1	0	1
CR61DEC	1	1	1	0	1	1	1	1	0	1
CR63DEC	1	1	1	0	1	1	1	1	0	1
CR65DEC	0	0	0	0	0	0	0	0	1	1
CR68DEC	0	0	0	0	0	0	0	0	1	1
CR71DEC	0	0	0	0	0	0	0	0	1	1
CR72DEC	0	0	0	0	0	0	0	0	1	1
CR73DEC	0	0	0	0	0	0	0	0	1	1
CR74DEC	0	0	0	0	0	0	0	0	1	1
CR75DEC	1	1	1	0	0	1	1	1	0	1
CR76DEC	0	0	0	0	0	0	0	0	1	1
CO87DEC	0	0	0	0	0	0	0	0	1	1
CO90DEC	0	0	0	0	0	0	0	0	0	0
CO92DEC	0	0	0	0	0	0	0	0	0	0
CO93DEC	0	0	0	0	0	0	0	0	0	0
CO94DEC	0	0	0	0	0	0	0	0	0	0
CO97DEC	0	0	0	0	0	0	0	0	0	0
CO98DEC	1	1	1	0	1	1	1	0	0	1
CO99DEC	0	0	0	0	0	0	0	0	0	0
CO101DEC	0	0	0	0	0	0	0	0	0	0
CO104DEC	0	0	0	0	0	0	0	0	0	0
CO105DEC	0	0	0	0	0	0	0	0	0	0
CO106DEC	0	0	0	0	0	0	0	0	0	0
CO107DEC	1	1	1	0	1	1	1	1	0	0
CO109DEC	1	1	1	0	1	1	1	1	0	0
CO110DEC	1	1	1	0	1	1	1	1	0	0
CO111DEC	0	0	0	0	0	0	0	0	0	0
SU123DEC	0	0	0	0	0	0	0	0	0	0
SU124DEC	0	0	0	0	0	0	0	0	0	0
SU126DEC	1	1	1	0	1	1	1	1	0	1
SU127DEC	0	0	0	0	0	0	0	0	0	0
SU128DEC	0	0	0	0	0	0	0	0	1	0
SU129DEC	0	0	0	0	0	0	0	0	1	0
SU130DEC	0	0	0	0	0	0	0	0	1	0
SU131DEC	0	0	0	0	0	0	0	0	1	0
SU132DEC	0	0	0	0	0	0	0	0	1	0
SU133DEC	0	0	0	0	0	0	0	0	1	0
SU134DEC	1	1	1	1	1	1	1	1	1	1
SU135DEC	1	1	1	0	0	1	1	1	1	0
SU136DEC	1	1	1	0	1	1	1	1	1	1
SU137DEC	0	0	0	0	0	0	0	0	1	0
SU138DEC	0	0	0	0	0	0	0	0	1	0
SU139DEC	1	1	1	1	1	1	1	1	1	1
SU140DEC	1	1	1	1	1	1	1	1	1	1
SU141DEC	0	0	0	0	0	0	0	0	0	0
SU142DEC	1	1	1	1	0	1	1	1	1	0
SU143DEC	1	1	1	0	0	1	1	1	0	1
SU144DEC	0	0	0	0	0	0	0	0	1	0
SU145DEC	1	1	1	0	0	1	1	1	1	0
PO151DEC	1	1	1	1	1	1	1	1	1	1
PO152DEC	1	1	1	1	1	1	1	1	1	1
PO154DEC	1	1	1	1	0	1	1	1	1	0
PO156DEC	1	1	1	1	1	1	1	1	1	1
PO158DEC	1	1	1	0	0	1	1	1	0	0
PO161DEC	1	1	1	0	0	1	1	1	0	0
PO162DEC	1	1	1	0	0	1	1	1	1	0
PO163DEC	0	0	0	0	0	0	0	0	0	0
PO164DEC	0	0	0	0	0	0	0	0	1	0
PO165DEC	0	0	0	0	0	0	0	0	0	1
PO166DEC	1	1	1	1	1	1	1	1	1	1
PO167DEC	0	0	0	0	0	0	0	0	1	0
PO168DEC	0	0	0	0	0	0	0	0	1	0
PO169DEC	1	1	1	0	0	0	0	0	1	0
PO170DEC	0	0	0	0	0	0	0	0	1	0
PO171DEC	1	1	1	1	1	1	1	1	1	1
PO172DEC	1	1	1	1	1	1	1	1	1	1
PO173DEC	1	1	1	1	1	1	1	1	1	1
PO174DEC	0	0	0	0	0	0	0	0	0	0
PO175DEC	0	0	0	0	0	0	0	0	0	0
SA1MAR	0	0	0	0	0	0	0	0	0	0
SA2MAR	0	0	0	0	0	0	0	0	0	0
SA3MAR	0	0	0	0	0	0	0	0	0	0
SA4MAR	0	0	0	0	0	0	0	0	0	0
SA5MAR	0	0	0	0	0	0	0	0	0	0
SA6MAR	0	0	0	0	0	0	0	0	0	0
SA7MAR	0	0	0	0	0	0	0	0	0	0
SA8MAR	0	0	1	0	1	0	0	0	0	1
SA9MAR	0	1	0	0	0	0	0	0	0	0
SA10MAR	0	0	0	0	0	0	0	0	1	1
SA11MAR	1	1	0	0	0	0	0	0	1	0
SA12MAR	0	1	0	0	0	0	0	0	1	1
SA13MAR	0	0	0	0	0	0	0	0	1	0
SA14MAR	0	0	0	0	0	0	0	0	1	1
SA15MAR	0	0	0	0	0	0	0	0	0	0
SA16MAR	0	0	0	0	0	0	0	0	1	0
SA17MAR	0	0	0	0	0	0	0	0	1	0
SA18MAR	0	0	0	0	0	0	0	0	1	0
SA19MAR	0	1	1	0	0	0	0	0	1	0
SA20MAR	0	0	0	0	0	0	0	0	0	0
SA21MAR	0	0	0	0	0	0	0	0	0	0
SA22MAR	0	1	1	0	0	0	0	0	0	0
SA23MAR	1	1	0	0	0	0	0	0	0	0
SA24MAR	0	1	0	0	0	0	0	0	0	0
SA25MAR	0	0	0	0	0	0	0	0	0	0
SA26MAR	0	1	0	0	0	0	0	0	0	0
SA27MAR	0	1	0	0	0	0	0	0	0	0
SA28MAR	0	1	0	0	0	0	0	0	0	0
SA29MAR	0	0	0	0	0	0	0	0	0	0
SA30MAR	0	1	0	0	0	0	0	0	0	0
SA31MAR	0	1	0	0	0	0	0	0	0	0
TR37MAR	1	1	1	1	1	1	1	1	1	1
TR38MAR	0	1	1	0	1	0	0	0	0	1
TR39MAR	1	1	0	0	0	1	1	1	0	0
TR40MAR	0	0	0	0	1	0	0	0	0	1
TR41MAR	1	1	1	0	1	1	1	1	0	1
TR42MAR	1	1	1	1	1	0	0	0	0	1
TR43MAR	1	1	1	0	0	0	0	0	0	0
TR44MAR	0	0	0	0	0	0	0	0	0	0
TR45MAR	1	1	1	1	1	1	1	1	1	1
TR46MAR	1	1	0	0	0	0	0	0	0	0
CR52MAR	1	1	1	1	0	0	0	0	0	0
CR53MAR	0	0	1	0	0	1	1	1	0	0
CR54MAR	1	1	0	0	0	1	1	0	0	0
CR55MAR	1	1	1	0	0	1	1	1	0	0
CR57MAR	0	0	1	0	0	0	0	0	0	0
CR58MAR	0	1	0	0	0	0	0	0	0	0
CR59MAR	1	1	0	0	0	0	0	0	0	0
CR60MAR	1	1	1	0	0	0	0	0	0	0
CR61MAR	0	1	0	0	0	0	0	0	0	0
CR63MAR	0	0	0	0	0	0	0	0	0	0
CR65MAR	0	0	0	0	0	0	0	0	0	0
CR68MAR	0	0	0	0	0	0	0	0	0	0
CR71MAR	0	0	0	0	0	0	0	0	0	0
CR72MAR	1	1	0	0	0	0	0	0	0	0
CR73MAR	0	0	0	0	0	0	0	0	0	0
CR74MAR	0	0	0	0	0	0	0	0	0	0
CR75MAR	0	0	0	0	0	0	0	0	0	0
CR76MAR	0	0	0	0	0	0	0	0	0	0
CO87MAR	0	0	0	0	0	0	0	0	0	0
CO90MAR	0	0	0	0	0	0	0	0	0	0
CO92MAR	0	0	0	0	0	0	0	0	0	0
CO93MAR	0	0	0	0	0	0	0	0	0	0
CO94MAR	0	0	0	0	0	0	0	0	0	0
CO97MAR	0	0	0	0	1	0	0	0	0	1
CO98MAR	0	0	0	0	0	0	0	0	0	0
CO99MAR	0	0	0	0	0	0	0	0	0	0
CO101MAR	0	0	0	0	1	0	0	0	0	0
CO104MAR	0	0	0	1	1	0	0	0	0	0
CO105MAR	0	0	0	0	0	0	0	0	0	0
CO106MAR	0	0	0	0	0	0	0	0	0	0
CO107MAR	0	0	0	0	0	0	0	0	0	0
CO109MAR	0	0	0	0	0	0	0	0	0	0
CO110MAR	0	0	0	0	0	0	0	0	0	0
CO111MAR	0	0	0	0	0	0	0	0	0	0
SU123MAR	1	1	0	0	0	0	0	0	0	0
SU124MAR	0	0	0	0	0	0	0	0	0	0
SU126MAR	0	1	0	0	0	0	0	0	0	0
SU127MAR	0	0	0	0	0	0	0	0	0	0
SU128MAR	0	0	0	0	0	0	0	0	0	0
SU129MAR	0	0	0	0	0	0	0	0	0	0
SU130MAR	0	0	1	0	1	0	0	0	0	0
SU131MAR	1	1	0	0	0	0	0	0	0	0
SU132MAR	0	0	0	0	0	0	0	0	0	0
SU133MAR	0	0	0	0	0	0	0	0	0	0
SU134MAR	0	0	0	0	0	0	0	0	0	0
SU135MAR	1	1	0	0	1	0	0	0	0	0
SU136MAR	0	0	1	0	0	0	0	0	0	0
SU137MAR	0	0	1	0	0	0	0	0	0	0
SU138MAR	0	1	0	0	1	0	0	0	0	0
SU139MAR	0	0	0	0	0	0	0	0	0	0
SU140MAR	0	0	1	0	0	0	0	0	0	1
SU141MAR	0	0	1	0	0	0	0	0	0	1
SU142MAR	1	0	1	0	1	1	0	1	1	1
SU143MAR	0	0	1	0	0	0	0	0	0	0
SU144MAR	0	0	0	0	0	0	0	0	0	0
SU145MAR	0	0	1	0	0	0	0	0	0	0
PO151MAR	0	0	0	0	0	0	0	0	0	0
PO152MAR	0	1	0	0	0	0	0	0	0	0
PO154MAR	0	0	0	0	0	0	0	0	0	0
PO156MAR	0	0	0	0	0	0	0	0	0	0
PO158MAR	0	0	0	0	0	0	0	0	0	0
PO161MAR	0	0	0	0	1	0	0	0	1	1
PO162MAR	0	0	1	0	1	0	0	0	0	1
PO163MAR	0	0	0	0	0	0	0	0	0	0
PO164MAR	0	0	0	0	0	0	0	0	0	0
PO165MAR	0	0	0	0	0	0	0	0	0	0
PO166MAR	0	0	0	0	0	0	0	0	0	0
PO167MAR	0	0	0	0	0	0	0	0	0	0
PO168MAR	0	0	0	0	0	0	0	0	0	0
PO169MAR	0	0	0	0	0	0	0	0	0	0
PO170MAR	0	0	0	0	0	0	0	0	0	0
PO171MAR	0	0	1	0	0	0	0	0	0	0
PO172MAR	1	1	1	0	0	1	1	1	0	0
Sabugí
Traíras
Cruzeta
Cordeiro
Sumé
Poções
Sabugí
Traíras
Cruzeta
Cordeiro
Sumé
Poções
